# Supplementary material for: Genome-wide proximity between RNA polymerase and DNA topoisomerase I supports transcription in Streptococcus pneumoniae
Source: PLoS Genet. 2021 Apr 30;17(4):e1009542. doi: 10.1371/journal.pgen.1009542 (PMC8115823; doi:10.1371/journal.pgen.1009542)
Supplement: S1 Data — (XLSX) [file pgen.1009542.s003.xlsx]

## Sheet: Figure1 B
Time (s)	7.5 nM RNAP	Fitted 7.5 nM RNAP	Time (s)	15 nM RNAP	Fitted 15 nM RNAP	Time (s)	30 nM RNAP	Fitted 30 nM RNAP	Time (s)	60 nM RNAP	Fitted 60 nM RNAP	Time (s)	120 nM RNAP	Fitted 120 nM RNAP	Time (s)	240 nM RNAP	Fitted 240 nM RNAP
-60.16	-0.153027	0	-60.76	0.0140629	0	-60.86	0.307861	0	-60.26	0.128809	0	-60.76	0.453516	0	-60.16	0.341358	0
-59.16	-0.110254	0	-59.76	-0.290478	0	-59.86	-0.0458984	0	-59.26	-0.120312	0	-59.76	0.0842774	0	-59.16	0.145606	0
-58.16	-0.109815	0	-58.76	-0.0831058	0	-58.86	-0.0239258	0	-58.26	0.0406735	0	-58.76	0.194482	0	-58.16	0.32207	0
-57.16	0.0274414	0	-57.76	0.0845215	0	-57.86	0.311523	0	-57.26	0.181445	0	-57.76	0.378955	0	-57.16	0.269629	0
-56.16	0.0847167	0	-56.76	0.18457	0	-56.86	0.217773	0	-56.26	0.177246	0	-56.76	0.404785	0	-56.16	0.436279	0
-55.16	0.23916	0	-55.76	0.269971	0	-55.86	0.349365	0	-55.26	0.264844	0	-55.76	0.39082	0	-55.16	0.626367	0
-54.16	0.0588624	0	-54.76	0.159497	0	-54.86	0.363281	0	-54.26	0.204297	0	-54.76	0.230786	0	-54.16	0.453149	0
-53.16	-0.177856	0	-53.76	-0.0628658	0	-53.86	0.221924	0	-53.26	0.112549	0	-53.76	0.329224	0	-53.16	0.370484	0
-52.16	-0.00764	0	-52.76	0.000268	0	-52.86	-0.0339355	0	-52.26	0.0687498	0	-52.76	0.0219969	0	-52.16	0.429858	0
-51.16	-0.114941	0	-51.76	-0.054785	0	-51.86	0.135254	0	-51.26	0.038965	0	-51.76	0.309229	0	-51.16	0.186817	0
-50.16	0.0207516	0	-50.76	-0.261719	0	-50.86	0.0314941	0	-50.26	-0.0307619	0	-50.76	0.151855	0	-50.16	0.243896	0
-49.16	-0.0378172	0	-49.76	-0.016284	0	-49.86	0.0881348	0	-49.26	0.0297365	0	-49.76	0.268872	0	-49.16	0.30105	0
-48.16	0.155567	0	-48.76	0.0851076	0	-48.86	0.260986	0	-48.26	-0.0560057	0	-48.76	0.282373	0	-48.16	0.242481	0
-47.16	-0.0456303	0	-47.76	-0.109546	0	-47.86	0.123047	0	-47.26	-0.148975	0	-47.76	0.115307	0	-47.16	0.14187	0
-46.16	-0.188256	0	-46.76	-0.297925	0	-46.86	0.125488	0	-46.26	-0.0204587	0	-46.76	0.10979	0	-46.16	0.362037	0
-45.16	-0.0789556	0	-45.76	-0.22417	0	-45.86	0.0124512	0	-45.26	0.10957	0	-45.76	0.100293	0	-45.16	0.188378	0
-44.16	0.0253907	0	-44.76	0.0468751	0	-44.86	0.158447	0	-44.26	-0.0217285	0	-44.76	0.307861	0	-44.16	0.188477	0
-43.16	-0.0570552	0	-43.76	-0.0232176	0	-43.86	0.0847168	0	-43.26	-0.0953611	0	-43.76	0.125464	0	-43.16	0.119703	0
-42.16	-0.0266117	0	-42.76	-0.0178224	0	-42.86	0.00342	0	-42.26	-0.255615	0	-42.76	0.13501	0	-42.16	0.173828	0
-41.16	-0.284008	0	-41.76	-0.0788326	0	-41.86	0.29834	0	-41.26	-0.273535	0	-41.76	-0.0012	0	-41.16	0.134449	0
-40.16	-0.307251	0	-40.76	-0.327759	0	-40.86	-0.0864258	0	-40.26	-0.0544435	0	-40.76	-0.0145265	0	-40.16	0.0257566	0
-39.16	-0.153516	0	-39.76	-0.20957	0	-39.86	0.0996094	0	-39.26	0.0353028	0	-39.76	-0.0538085	0	-39.16	-0.0905272	0
-38.16	-0.18208	0	-38.76	-0.302832	0	-38.86	-0.237549	0	-38.26	0.0257812	0	-38.76	0.158838	0	-38.16	0.0151855	0
-37.16	-0.347534	0	-37.76	-0.199097	0	-37.86	0.0153809	0	-37.26	-0.229004	0	-37.76	-0.104614	0	-37.16	0.0975345	0
-36.16	-0.398755	0	-36.76	-0.229956	0	-36.86	0.0146484	0	-36.26	-0.193457	0	-36.76	-0.117407	0	-36.16	-0.207837	0
-35.16	-0.225562	0	-35.76	-0.489429	0	-35.86	0.0388184	0	-35.26	-0.155811	0	-35.76	-0.38396	0	-35.16	-0.000221	0
-34.16	-0.263232	0	-34.76	-0.327295	0	-34.86	0.164795	0	-34.26	-0.00601	0	-34.76	-0.0350584	0	-34.16	0.0451176	0
-33.16	-0.287036	0	-33.76	-0.293481	0	-33.86	-0.0224609	0	-33.26	-0.104395	0	-33.76	-0.0156495	0	-33.16	-0.110034	0
-32.16	-0.0567625	0	-32.76	-0.144165	0	-32.86	-0.0022	0	-32.26	-0.380859	0	-32.76	-0.0946044	0	-32.16	-0.124145	0
-31.16	0.00764	0	-31.76	-0.193872	0	-31.86	0.108154	0	-31.26	-0.241602	0	-31.76	-0.276636	0	-31.16	-0.0575441	0
-30.16	0.00718	0	-30.76	-0.17085	0	-30.86	0.0871582	0	-30.26	-0.259473	0	-30.76	-0.0351075	0	-30.16	0.0503904	0
-29.16	0.0860839	0	-29.76	-0.149951	0	-29.86	0.233887	0	-29.26	0.10957	0	-29.76	0.190137	0	-29.16	0.253076	0
-28.16	-0.128881	0	-28.76	-0.129077	0	-28.86	0.292969	0	-28.26	-0.169238	0	-28.76	0.172681	0	-28.16	0.0324956	0
-27.16	-0.0802248	0	-27.76	-0.371289	0	-27.86	0.168213	0	-27.26	-0.152051	0	-27.76	0.0427733	0	-27.16	0.230566	0
-26.16	-0.0442135	0	-26.76	-0.321606	0	-26.86	0.271973	0	-26.26	-0.0539061	0	-26.76	0.135425	0	-26.16	0.147193	0
-25.16	-0.0680903	0	-25.76	-0.00994	0	-25.86	0.190186	0	-25.26	-0.26665	0	-25.76	0.157544	0	-25.16	0.001	0
-24.16	-0.0108159	0	-24.76	-0.0824953	0	-24.86	-0.114014	0	-24.26	-0.121924	0	-24.76	-0.0217043	0	-24.16	0.112231	0
-23.16	0.0427243	0	-23.76	0.0363768	0	-23.86	0.140137	0	-23.26	-0.155518	0	-23.76	0.0754393	0	-23.16	0.033691	0
-22.16	0.0190671	0	-22.76	0.107495	0	-22.86	0.0246582	0	-22.26	-0.0554689	0	-22.76	0.0452391	0	-22.16	0.187036	0
-21.16	0.0348148	0	-21.76	0.0885744	0	-21.86	0.0776367	0	-21.26	0.0629396	0	-21.76	0.0382814	0	-21.16	0.204493	0
-20.16	0.16062	0	-20.76	0.0973389	0	-20.86	0.133057	0	-20.26	0.0166504	0	-20.76	0.043628	0	-20.16	0.282446	0
-19.16	0.11189	0	-19.76	0.0614992	0	-19.86	0.186279	0	-19.26	0.0730959	0	-19.76	0.116675	0	-19.16	0.0569584	0
-18.16	0.169898	0	-18.76	0.0253174	0	-18.86	0.0710449	0	-18.26	-0.0248535	0	-18.76	-0.102124	0	-18.16	0.101538	0
-17.16	0.148291	0	-17.76	0.0952635	0	-17.86	0.104248	0	-17.26	-0.0746584	0	-17.76	-0.0961428	0	-17.16	0.0989742	0
-16.16	0.15503	0	-16.76	0.120117	0	-16.86	0.0947266	0	-16.26	-0.0148924	0	-16.76	0.153076	0	-16.16	0.212647	0
-15.16	-0.138525	0	-15.76	-0.154834	0	-15.86	0.192139	0	-15.26	-0.179736	0	-15.76	-0.071826	0	-15.16	-0.117285	0
-14.16	-0.154566	0	-14.76	-0.127759	0	-14.86	0.0583496	0	-14.26	-0.0177735	0	-14.76	-0.0325441	0	-14.16	-0.00198	0
-13.16	0.07334	0	-13.76	0.119922	0	-13.86	0.152588	0	-13.26	0.0181153	0	-13.76	0.152881	0	-13.16	-0.0819335	0
-12.16	-0.0162353	0	-12.76	0.0299072	0	-12.86	0.00952	0	-12.26	0.00586	0	-12.76	0.191772	0	-12.16	0.0631104	0
-11.16	0.0333255	0	-11.76	0.0872804	0	-11.86	-0.0146484	0	-11.26	-0.031494	0	-11.76	0.0921632	0	-11.16	0.12854	0
-10.16	0.148657	0	-10.76	0.0135986	0	-10.86	-0.178467	0	-10.26	0.154834	0	-10.76	-0.143872	0	-10.16	0.233862	0
-9.16	-0.0085	0	-9.76	0.0189455	0	-9.86	0.0358887	0	-9.26	-0.106054	0	-9.76	0.0377444	0	-9.16	-0.00386	0
-8.16	0.0335452	0	-8.76	-0.242627	0	-8.86	-0.112549	0	-8.26	-0.0529296	0	-8.76	-0.211133	0	-8.16	0.0269534	0
-7.16	0.127881	0	-7.76	-0.0501954	0	-7.86	-0.155029	0	-7.26	-0.0426271	0	-7.76	-0.244287	0	-7.16	-0.189746	0
-6.16	0.0855708	0	-6.76	0.0604246	0	-6.86	0.0710449	0	-6.26	0.138183	0	-6.76	0.0728757	0	-6.16	0.0699458	0
-5.16	-0.129468	0	-5.76	0.111597	0	-5.86	0.13501	0	-5.26	0.185938	0	-5.76	0.0759522	0	-5.16	-0.0735594	0
-4.16	0.147827	0	-4.76	-0.00867	0	-4.86	-0.0022	0	-4.26	0.285644	0	-4.76	0.0203855	0	-4.16	-0.0167241	0
-3.16	0.130078	0	-3.76	0.0235353	0	-3.86	0.316406	0	-3.26	0.0394045	0	-3.76	0.271094	0	-3.16	0.0280277	0
-2.16	0.239087	0	-2.76	0.0185302	0	-2.86	0.20166	0	-2.26	0.159033	0	-2.76	0.0116943	0	-2.16	-0.0162843	0
-1.16	0.43801	0	-1.76	0.215404	0	-1.86	0.0563965	0	-1.26	0.514354	0	-1.76	0.0271715	0	-1.16	0.311057	0
-0.160004	-0.305202	0	-0.760002	0.196459	0	-0.860001	0.214355	0	-0.260002	0.279589	0	-0.760002	0.207445	0	-0.160004	-0.612331	0
0.839996	-21.3315	6.92958	0.239998	-16.378	16.6039	0.139999	-14.6873	24.7945	0.739998	-52.8673	29.8738	0.239998	-22.0614	29.6198	0.839996	-92.6359	33.5259
1.84	-0.464842	7.06163	1.24	-31.3757	16.8687	1.14	-38.666	25.3237	1.74	14.7896	30.918	1.24	-51.7537	31.7079	1.84	-12.6489	37.5109
2.84	5.39243	7.19282	2.24	9.65361	17.1315	2.14	24.7219	25.8472	2.74	40.6663	31.9451	2.24	27.981	33.7388	2.84	41.2428	41.3003
3.84	6.47002	7.32315	3.24	17.5241	17.3922	3.14	35.2385	26.3651	3.74	43.4	32.9556	3.24	43.5045	35.7143	3.84	49.9004	44.9037
4.84	7.16423	7.45264	4.24	19.6695	17.6508	4.14	37.2139	26.8774	4.74	43.9831	33.9496	4.24	46.47	37.6358	4.84	53.5776	48.3303
5.84	7.54329	7.58129	5.24	20.7629	17.9074	5.14	37.2637	27.3843	5.74	44.412	34.9275	5.24	48.3823	39.5047	5.84	56.3106	51.5887
6.84	7.57676	7.7091	6.24	21.0064	18.1619	6.14	37.5872	27.8858	6.74	44.8294	35.8894	6.24	49.7676	41.3226	6.84	58.5882	54.6872
7.84	7.65222	7.83608	7.24	21.3053	18.4144	7.14	37.8516	28.3819	7.74	45.0271	36.8356	7.24	50.7958	43.0908	7.84	60.9454	57.6337
8.84	7.89043	7.96223	8.24	21.5587	18.665	8.14	37.6477	28.8726	8.74	45.829	37.7665	8.24	52.3781	44.8106	8.84	63.0337	60.4355
9.84	8.23391	8.08757	9.24	21.8199	18.9136	9.14	37.9014	29.3582	9.74	46.3254	38.6822	9.24	53.7418	46.4835	9.84	64.8457	63.0999
10.84	8.41816	8.21209	10.24	22.096	19.1602	10.14	38.3667	29.8385	10.74	46.933	39.583	10.24	55.0726	48.1106	10.84	66.9987	65.6335
11.84	8.5863	8.3358	11.24	22.3976	19.4048	11.14	38.3142	30.3137	11.74	47.3728	40.4692	11.24	56.2113	49.6932	11.84	68.8783	68.0427
12.84	8.67415	8.45871	12.24	22.4992	19.6475	12.14	38.4905	30.7838	12.74	47.9486	41.3409	12.24	57.1946	51.2326	12.84	70.3558	70.3337
13.84	8.73042	8.58082	13.24	22.3895	19.8883	13.14	38.7517	31.2488	13.74	48.4584	42.1984	13.24	58.2154	52.7299	13.84	71.8281	72.5123
14.84	8.74294	8.70213	14.24	22.5555	20.1272	14.14	38.8586	31.7089	14.74	48.9589	43.042	14.24	59.2742	54.1863	14.84	73.3113	74.5839
15.84	8.96602	8.82266	15.24	22.9576	20.3642	15.14	38.9294	32.1641	15.74	49.5758	43.8719	15.24	60.3641	55.6029	15.84	75.0822	76.5539
16.84	9.15808	8.9424	16.24	23.2059	20.5994	16.14	39.1145	32.6144	16.74	49.9365	44.6882	16.24	61.3925	56.9807	16.84	76.3983	78.4272
17.84	9.11433	9.06137	17.24	23.2656	20.8327	17.14	39.386	33.0599	17.74	50.5787	45.4913	17.24	62.3012	58.3209	17.84	77.8377	80.2086
18.84	9.40769	9.17956	18.24	23.5846	21.0641	18.14	39.4673	33.5006	18.74	50.9178	46.2812	18.24	63.1867	59.6245	18.84	79.2475	81.9025
19.84	9.55571	9.29699	19.24	23.6024	21.2937	19.14	39.8252	33.9366	19.74	51.6383	47.0584	19.24	64.1432	60.8924	19.84	80.5562	83.5133
20.84	9.6082	9.41365	20.24	23.8986	21.5215	20.14	39.769	34.368	20.74	51.9284	47.8228	20.24	64.9987	62.1257	20.84	81.7369	85.0451
21.84	9.68418	9.52956	21.24	24.0582	21.7475	21.14	39.9263	34.7947	21.74	52.4798	48.5749	21.24	65.9495	63.3252	21.84	83.2987	86.5017
22.84	10.0062	9.64471	22.24	24.3671	21.9717	22.14	40.2151	35.2168	22.74	53.1594	49.3147	22.24	66.912	64.492	22.84	84.6515	87.8868
23.84	10.0843	9.75911	23.24	24.561	22.1942	23.14	40.4983	35.6345	23.74	53.6524	50.0424	23.24	67.9697	65.6269	23.84	85.7938	89.2039
24.84	9.97571	9.87277	24.24	24.5822	22.4148	24.14	40.7163	36.0477	24.74	53.8628	50.7583	24.24	68.5699	66.7308	24.84	86.3956	90.4564
25.84	10.2103	9.98569	25.24	24.5563	22.6338	25.14	40.5896	36.4564	25.74	54.5829	51.4626	25.24	69.3529	67.8044	25.84	87.4434	91.6474
26.84	10.2986	10.0979	26.24	24.9696	22.851	26.14	41.0215	36.8608	26.74	55.2323	52.1554	26.24	70.3839	68.8488	26.84	88.512	92.78
27.84	10.375	10.2093	27.24	25.0518	23.0665	27.14	40.9177	37.2608	27.74	55.8015	52.8369	27.24	70.994	69.8646	27.84	89.7918	93.8569
28.84	10.5332	10.3201	28.24	25.3075	23.2803	28.14	41.2703	37.6566	28.74	56.2286	53.5073	28.24	72.0689	70.8526	28.84	90.7253	94.8811
29.84	10.5701	10.4301	29.24	25.4416	23.4924	29.14	41.6804	38.0481	29.74	56.6112	54.1668	29.24	72.7812	71.8136	29.84	91.9188	95.8549
30.84	10.7783	10.5394	30.24	25.6527	23.7028	30.14	41.8423	38.4355	30.74	57.249	54.8156	30.24	73.4259	72.7484	30.84	92.8523	96.781
31.84	10.7424	10.648	31.24	25.6656	23.9116	31.14	42.2446	38.8187	31.74	57.5099	55.4538	31.24	74.2627	73.6576	31.84	93.828	97.6616
32.84	10.8664	10.7559	32.24	25.7492	24.1187	32.14	42.3989	39.1978	32.74	57.9295	56.0817	32.24	74.7997	74.5419	32.84	94.5171	98.499
33.84	11.0824	10.863	33.24	25.8907	24.3241	33.14	42.4546	39.5728	33.74	58.4761	56.6993	33.24	75.2098	75.4021	33.84	95.7833	99.2953
34.84	11.2373	10.9695	34.24	26.2457	24.528	34.14	42.843	39.9438	34.74	59.2235	57.3069	34.24	76.1683	76.2388	34.84	96.9279	100.053
35.84	11.4773	11.0753	35.24	26.5406	24.7302	35.14	43.2051	40.3109	35.74	59.7563	57.9045	35.24	77.0638	77.0526	35.84	97.9466	100.773
36.84	11.6023	11.1804	36.24	26.4226	24.9309	36.14	43.2612	40.674	36.74	60.1157	58.4925	36.24	77.8105	77.8441	36.84	98.8369	101.457
37.84	11.5377	11.2849	37.24	26.4397	25.1299	37.14	43.3035	41.0333	37.74	60.6226	59.0708	37.24	78.4822	78.6141	37.84	99.6651	102.108
38.84	11.805	11.3886	38.24	26.6094	25.3274	38.14	43.5911	41.3887	38.74	61.0865	59.6398	38.24	79.6992	79.3629	38.84	100.677	102.728
39.84	12.03	11.4917	39.24	26.7087	25.5234	39.14	43.8987	41.7403	39.74	61.6677	60.1995	39.24	80.6428	80.0914	39.84	101.616	103.316
40.84	12.2324	11.5941	40.24	27.069	25.7177	40.14	44.3071	42.0881	40.74	62.0218	60.7501	40.24	81.6686	80.7998	40.84	102.57	103.876
41.84	12.1476	11.6958	41.24	27.3304	25.9106	41.14	44.655	42.4322	41.74	62.5381	61.2917	41.24	82.2041	81.489	41.84	103.427	104.409
42.84	12.2649	11.7969	42.24	27.506	26.1019	42.14	44.5632	42.7726	42.74	62.8859	61.8245	42.24	82.7855	82.1593	42.84	104.239	104.915
43.84	12.2238	11.8973	43.24	27.4108	26.2917	43.14	44.6082	43.1094	43.74	63.0485	62.3487	43.24	83.6296	82.8112	43.84	104.834	105.396
44.84	12.2463	11.9971	44.24	27.3792	26.48	44.14	44.8452	43.4426	44.74	63.4684	62.8643	44.24	83.6897	83.4454	44.84	105.606	105.854
45.84	12.3977	12.0962	45.24	27.6053	26.6668	45.14	44.938	43.7722	45.74	63.8779	63.3715	45.24	84.2972	84.0622	45.84	106.377	106.29
46.84	12.5363	12.1947	46.24	27.6495	26.8522	46.14	44.9336	44.0983	46.74	64.2337	63.8705	46.24	85.0951	84.6622	46.84	107.147	106.704
47.84	12.7066	12.2925	47.24	27.7988	27.0361	47.14	45.0984	44.4209	47.74	64.6524	64.3613	47.24	85.6152	85.2457	47.84	107.89	107.097
48.84	12.9291	12.3897	48.24	27.7831	27.2185	48.14	45.2417	44.7401	48.74	65.157	64.8442	48.24	86.4816	85.8133	48.84	108.984	107.472
49.84	13.2072	12.4863	49.24	28.1077	27.3995	49.14	45.53	45.0558	49.74	65.6342	65.3192	49.24	87.2171	86.3654	49.84	109.778	107.827
50.84	13.2606	12.5822	50.24	28.3738	27.579	50.14	46.0234	45.3682	50.74	66.2334	65.7864	50.24	88.0989	86.9024	50.84	110.512	108.166
51.84	13.3454	12.6775	51.24	28.6591	27.7572	51.14	46.2051	45.6772	51.74	66.6329	66.2461	51.24	89.1025	87.4248	51.84	111.202	108.488
52.84	13.2064	12.7722	52.24	28.8991	27.9339	52.14	46.3882	45.9829	52.74	67.0052	66.6983	52.24	89.6833	87.9328	52.84	111.898	108.794
53.84	13.4228	12.8663	53.24	28.8337	28.1092	53.14	46.4885	46.2853	53.74	67.2377	67.1431	53.24	89.3037	88.427	53.84	112.376	109.085
54.84	13.3811	12.9598	54.24	28.872	28.2832	54.14	46.4792	46.5845	54.74	67.6531	67.5807	54.24	88.852	88.9076	54.84	113.137	109.362
55.84	13.7255	13.0526	55.24	29.0999	28.4558	55.14	46.8643	46.8805	55.74	68.0412	68.0111	55.24	88.7183	89.3751	55.84	113.703	109.625
56.84	13.8822	13.1449	56.24	29.2674	28.627	56.14	47.1162	47.1734	56.74	68.5293	68.4346	56.24	89.2002	89.8299	56.84	114.283	109.875
57.84	14.0124	13.2365	57.24	29.4858	28.7968	57.14	47.2986	47.4631	57.74	68.8438	68.8511	57.24	89.5959	90.2722	57.84	114.911	110.113
58.84	13.9087	13.3276	58.24	29.7056	28.9653	58.14	47.5789	47.7497	58.74	69.3501	69.2609	58.24	89.906	90.7024	58.84	115.574	110.34
59.84	14.2139	13.4181	59.24	29.6343	29.1325	59.14	47.7249	48.0332	59.74	69.4518	69.664	59.24	90.2622	91.1209	59.84	115.956	110.555
60.84	14.3942	13.508	60.24	30.0716	29.2984	60.14	48.1101	48.3137	60.74	69.7613	70.0605	60.24	90.692	91.5279	60.84	115.264	110.759
61.84	14.4192	13.5973	61.24	30.2667	29.463	61.14	47.9504	48.5912	61.74	69.6693	70.4506	61.24	90.7079	91.9238	61.84	113.965	110.954
62.84	14.3287	13.686	62.24	30.0963	29.6262	62.14	47.7361	48.8657	62.74	69.537	70.8344	62.24	90.8322	92.3089	62.84	113.542	111.139
63.84	14.8701	13.7741	63.24	30.1829	29.7882	63.14	48.1194	49.1373	63.74	69.8996	71.2119	63.24	91.3702	92.6834	63.84	113.521	111.315
64.84	14.6942	13.8617	64.24	30.3521	29.9489	64.14	48.2781	49.406	64.74	69.8045	71.5832	64.24	91.9717	93.0477	64.84	113.302	111.482
65.84	14.646	13.9487	65.24	30.4587	30.1083	65.14	47.8909	49.6718	65.74	69.9595	71.9485	65.24	92.2334	93.4021	65.84	113.23	111.642
66.84	14.694	14.0351	66.24	30.5714	30.2664	66.14	47.8552	49.9348	66.74	69.8491	72.3079	66.24	92.722	93.7467	66.84	113.177	111.793
67.84	14.642	14.121	67.24	30.4417	30.4233	67.14	47.5334	50.1949	67.74	69.9176	72.6614	67.24	92.993	94.082	67.84	113.289	111.937
68.84	14.8979	14.2063	68.24	30.271	30.579	68.14	47.5464	50.4523	68.74	70.0601	73.0092	68.24	93.4197	94.4081	68.84	113.676	112.074
69.84	14.9489	14.2911	69.24	30.6584	30.7334	69.14	47.7825	50.7069	69.74	70.0957	73.3513	69.24	94.0791	94.7252	69.84	114.128	112.204
70.84	15.0398	14.3753	70.24	30.6191	30.8867	70.14	47.7668	50.9588	70.74	70.5801	73.6878	70.24	94.5742	95.0337	70.84	114.553	112.327
71.84	14.8811	14.459	71.24	30.5921	31.0387	71.14	47.5198	51.208	71.74	70.2221	74.0189	71.24	94.793	95.3338	71.84	115.014	112.445
72.84	14.7693	14.5421	72.24	30.6224	31.1895	72.14	47.4456	51.4545	72.74	70.5456	74.3445	72.24	95.0963	95.6257	72.84	115.408	112.557
73.84	15.003	14.6247	73.24	30.8228	31.3391	73.14	47.5999	51.6984	73.74	70.9905	74.6649	73.24	95.5848	95.9096	73.84	115.87	112.663
74.84	14.9884	14.7067	74.24	30.8755	31.4875	74.14	47.6445	51.9397	74.74	71.2115	74.98	74.24	96.0263	96.1857	74.84	116.472	112.764
75.84	15.1654	14.7882	75.24	31.0236	31.6348	75.14	47.8918	52.1784	75.74	71.4204	75.2901	75.24	96.4814	96.4543	75.84	116.856	112.861
76.84	15.1917	14.8692	76.24	31.0835	31.7809	76.14	47.7766	52.4145	76.74	71.2695	75.595	76.24	96.8181	96.7155	76.84	117.273	112.952
77.84	15.1629	14.9497	77.24	31.136	31.9258	77.14	47.6235	52.6482	77.74	71.2964	75.8951	77.24	97.1407	96.9696	77.84	117.746	113.039
78.84	15.231	15.0296	78.24	31.299	32.0696	78.14	47.9473	52.8793	78.74	71.6419	76.1902	78.24	97.4919	97.2168	78.84	118.151	113.122
79.84	15.5427	15.109	79.24	31.2843	32.2123	79.14	47.8896	53.1079	79.74	71.7652	76.4805	79.24	97.9938	97.4572	79.84	118.623	113.201
80.84	15.6472	15.1879	80.24	31.611	32.3538	80.14	48.2373	53.3341	80.74	72.0931	76.7661	80.24	98.2621	97.691	80.84	119.15	113.275
81.84	15.6322	15.2663	81.24	31.6346	32.4942	81.14	48.2898	53.5579	81.74	72.1038	77.0471	81.24	98.734	97.9184	81.84	119.494	113.346
82.84	15.7263	15.3442	82.24	31.7528	32.6335	82.14	48.2102	53.7793	82.74	72.232	77.3234	82.24	99.0069	98.1397	82.84	120.106	113.414
83.84	15.858	15.4215	83.24	32.0563	32.7717	83.14	48.4626	53.9983	83.74	72.5939	77.5953	83.24	99.4264	98.3548	83.84	120.612	113.478
84.84	16.0042	15.4984	84.24	31.9785	32.9088	84.14	48.3889	54.215	84.74	72.7637	77.8628	84.24	99.8088	98.5641	84.84	121.167	113.54
85.84	15.9066	15.5748	85.24	32.3107	33.0449	85.14	48.6423	54.4293	85.74	72.6575	78.1259	85.24	100.339	98.7677	85.84	121.402	113.598
86.84	16.0402	15.6506	86.24	32.1254	33.1798	86.14	48.5005	54.6414	86.74	73.0087	78.3847	86.24	100.389	98.9657	86.84	121.96	113.653
87.84	16.2098	15.726	87.24	32.2248	33.3137	87.14	48.6719	54.8512	87.74	73.065	78.6393	87.24	100.908	99.1583	87.84	122.443	113.706
88.84	16.4446	15.8009	88.24	32.3135	33.4465	88.14	48.9087	55.0587	88.74	73.3289	78.8898	88.24	101.078	99.3456	88.84	123.016	113.756
89.84	22.2432	15.8753	89.24	36.5124	33.5783	89.14	49.551	55.264	89.74	94.9835	79.1362	89.24	106.186	99.5278	89.84	174.375	113.803
90.84	9.79536	9.03034	90.24	29.7696	17.1168	90.14	46.9395	30.6969	90.74	29.5699	49.9206	90.24	92.1722	70.4666	90.84	58.7915	83.432
91.84	13.8361	8.98435	91.24	27.64	17.0296	91.14	34.532	30.5406	91.74	44.533	49.6663	91.24	61.6188	70.1077	91.84	81.0465	83.0071
92.84	13.4493	8.9386	92.24	25.8162	16.9429	92.14	33.1436	30.385	92.74	42.971	49.4134	92.24	59.9356	69.7506	92.84	79.44	82.5844
93.84	13.3059	8.89307	93.24	25.4985	16.8566	93.14	32.3335	30.2303	93.74	42.1519	49.1617	93.24	58.9011	69.3954	93.84	78.5869	82.1638
94.84	13.2411	8.84778	94.24	25.1105	16.7707	94.14	32.0828	30.0763	94.74	41.8544	48.9113	94.24	58.3984	69.042	94.84	78.0692	81.7453
95.84	13.038	8.80272	95.24	24.734	16.6853	95.14	31.7615	29.9231	95.74	41.6146	48.6622	95.24	58.0287	68.6903	95.84	77.7666	81.329
96.84	13.1451	8.75788	96.24	24.6866	16.6003	96.14	31.4736	29.7707	96.74	41.1897	48.4144	96.24	57.8949	68.3405	96.84	77.4166	80.9148
97.84	13.0111	8.71328	97.24	24.426	16.5158	97.14	30.9812	29.6191	97.74	41.124	48.1678	97.24	57.5573	67.9924	97.84	77.0783	80.5027
98.84	12.6733	8.6689	98.24	24.0858	16.4317	98.14	30.856	29.4683	98.74	40.9347	47.9225	98.24	57.4085	67.6461	98.84	76.8259	80.0927
99.84	12.9004	8.62475	99.24	24.0698	16.348	99.14	30.6829	29.3182	99.74	40.8694	47.6784	99.24	57.1305	67.3016	99.84	76.5698	79.6848
100.84	12.7087	8.58083	100.24	24.0736	16.2647	100.14	30.4226	29.1689	100.74	40.5704	47.4356	100.24	57.0492	66.9589	100.84	76.3608	79.2789
101.84	12.5335	8.53713	101.24	23.9477	16.1819	101.14	30.4561	29.0203	101.74	40.2228	47.194	101.24	56.7724	66.6178	101.84	75.9185	78.8752
102.84	12.691	8.49365	102.24	23.7636	16.0995	102.14	30.0063	28.8725	102.74	40.1153	46.9537	102.24	56.2903	66.2786	102.84	75.8038	78.4734
103.84	12.7273	8.45039	103.24	23.7426	16.0175	103.14	29.9011	28.7255	103.74	39.9616	46.7145	103.24	56.6925	65.941	103.84	75.4688	78.0738
104.84	12.4026	8.40735	104.24	23.7373	15.9359	104.14	29.8901	28.5792	104.74	39.7302	46.4766	104.24	56.4106	65.6052	104.84	75.2168	77.6762
105.84	12.5097	8.36453	105.24	23.451	15.8548	105.14	29.5955	28.4336	105.74	39.7221	46.2399	105.24	56.1243	65.271	105.84	75.2209	77.2806
106.84	12.587	8.32193	106.24	23.376	15.774	106.14	29.5825	28.2888	106.74	39.798	46.0044	106.24	56.0715	64.9386	106.84	75.1258	76.887
107.84	12.5069	8.27955	107.24	23.3138	15.6937	107.14	29.5862	28.1447	107.74	39.3273	45.7701	107.24	55.9615	64.6079	107.84	74.7598	76.4954
108.84	12.2622	8.23738	108.24	22.9508	15.6137	108.14	29.2283	28.0014	108.74	39.3581	45.537	108.24	55.6705	64.2788	108.84	74.6436	76.1058
109.84	12.3989	8.19543	109.24	23.0537	15.5342	109.14	29.2561	27.8588	109.74	39.3713	45.3051	109.24	55.4753	63.9515	109.84	74.6084	75.7182
110.84	12.2926	8.15369	110.24	23.1044	15.4551	110.14	29.3972	27.7169	110.74	39.3132	45.0743	110.24	55.5344	63.6258	110.84	74.4018	75.3326
111.84	12.1028	8.11216	111.24	23.2387	15.3764	111.14	29.1882	27.5757	111.74	39.3255	44.8448	111.24	55.3207	63.3017	111.84	74.1003	74.9489
112.84	12.1529	8.07085	112.24	23.0029	15.2981	112.14	29.3713	27.4353	112.74	39.1119	44.6164	112.24	55.3979	62.9793	112.84	74.0089	74.5672
113.84	12.0536	8.02974	113.24	22.9717	15.2202	113.14	28.7954	27.2956	113.74	38.9075	44.3892	113.24	54.9473	62.6586	113.84	73.931	74.1874
114.84	11.9734	7.98885	114.24	23.0164	15.1426	114.14	29.0688	27.1565	114.74	38.8596	44.1631	114.24	55.1243	62.3394	114.84	73.5737	73.8096
115.84	12.0577	7.94816	115.24	23.1209	15.0655	115.14	29.0483	27.0182	115.74	38.679	43.9382	115.24	54.8543	62.0219	115.84	73.4503	73.4337
116.84	11.8823	7.90768	116.24	22.8206	14.9888	116.14	28.7388	26.8806	116.74	38.5999	43.7144	116.24	54.6833	61.7061	116.84	73.3259	73.0597
117.84	11.9473	7.86741	117.24	22.5916	14.9125	117.14	28.3232	26.7437	117.74	38.4467	43.4918	117.24	54.4466	61.3918	117.84	73.1043	72.6876
118.84	11.9758	7.82734	118.24	22.8367	14.8365	118.14	28.5991	26.6075	118.74	38.3989	43.2702	118.24	54.4685	61.0791	118.84	73.01	72.3174
119.84	11.7963	7.78747	119.24	22.5474	14.7609	119.14	28.3459	26.472	119.74	38.5121	43.0499	119.24	54.407	60.7681	119.84	72.9494	71.9491
120.84	12.0452	7.74781	120.24	22.687	14.6858	120.14	28.6274	26.3372	120.74	38.2796	42.8306	120.24	54.7456	60.4586	120.84	72.7491	71.5826
121.84	11.9929	7.70835	121.24	22.651	14.611	121.14	28.4138	26.203	121.74	38.2724	42.6125	121.24	54.2501	60.1507	121.84	72.7371	71.2181
122.84	11.8679	7.66909	122.24	22.5603	14.5366	122.14	28.4163	26.0696	122.74	38.3821	42.3955	122.24	54.2451	59.8443	122.84	72.5781	70.8553
123.84	11.8427	7.63003	123.24	22.5905	14.4625	123.14	28.5142	25.9368	123.74	38.1656	42.1795	123.24	54.1052	59.5395	123.84	72.3872	70.4945
124.84	11.9421	7.59118	124.24	22.6283	14.3889	124.14	28.3108	25.8047	124.74	38.025	41.9647	124.24	53.9059	59.2363	124.84	72.436	70.1354
125.84	11.9668	7.55251	125.24	22.626	14.3156	125.14	28.2451	25.6733	125.74	38.0313	41.751	125.24	54.0283	58.9346	125.84	72.3743	69.7782
126.84	12.0078	7.51405	126.24	22.6942	14.2427	126.14	28.2629	25.5426	126.74	37.7729	41.5384	126.24	53.8228	58.6344	126.84	72.1128	69.4229
127.84	11.7795	7.47578	127.24	22.6881	14.1701	127.14	28.1392	25.4125	127.74	37.6922	41.3268	127.24	53.7975	58.3358	127.84	71.8068	69.0693
128.84	11.8374	7.43771	128.24	22.2535	14.098	128.14	27.813	25.283	128.74	37.7154	41.1163	128.24	53.5653	58.0387	128.84	71.8896	68.7175
129.84	11.926	7.39983	129.24	22.5334	14.0262	129.14	27.9146	25.1543	129.74	37.6533	40.9069	129.24	53.7434	57.7431	129.84	71.6992	68.3676
130.84	11.7895	7.36214	130.24	22.2372	13.9547	130.14	27.7346	25.0262	130.74	37.7467	40.6986	130.24	53.5746	57.449	130.84	71.6306	68.0194
131.84	11.8718	7.32464	131.24	22.2427	13.8837	131.14	27.8103	24.8987	131.74	37.7571	40.4913	131.24	53.436	57.1565	131.84	71.7344	67.6729
132.84	11.5522	7.28734	132.24	22.508	13.813	132.14	28.1321	24.7719	132.74	37.5472	40.2851	132.24	53.4399	56.8654	132.84	71.5158	67.3283
133.84	11.7486	7.25022	133.24	22.2439	13.7426	133.14	27.5691	24.6457	133.74	37.7579	40.0799	133.24	53.4682	56.5757	133.84	71.357	66.9854
134.84	11.9391	7.2133	134.24	22.0983	13.6726	134.14	28.0891	24.5202	134.74	37.4274	39.8758	134.24	53.4609	56.2876	134.84	71.1745	66.6442
135.84	11.6137	7.17656	135.24	22.1407	13.603	135.14	27.6826	24.3953	135.74	37.3539	39.6727	135.24	53.0711	56.0009	135.84	70.9977	66.3048
136.84	11.591	7.14001	136.24	22.0799	13.5337	136.14	27.4949	24.2711	136.74	37.4344	39.4706	136.24	53.0748	55.7157	136.84	71.0046	65.9671
137.84	11.7141	7.10365	137.24	22.2362	13.4648	137.14	27.5984	24.1475	137.74	37.1413	39.2696	137.24	53.1422	55.432	137.84	70.8443	65.6311
138.84	11.8102	7.06747	138.24	22.0462	13.3962	138.14	27.396	24.0245	138.74	37.4153	39.0696	138.24	52.9048	55.1496	138.84	70.898	65.2969
139.84	11.8261	7.03147	139.24	22.2517	13.328	139.14	27.3694	23.9021	139.74	37.5536	38.8706	139.24	53.106	54.8688	139.84	70.9211	64.9643
140.84	11.7922	6.99566	140.24	22.3552	13.2601	140.14	27.6638	23.7804	140.74	37.3354	38.6727	140.24	53.0635	54.5893	140.84	70.8589	64.6335
141.84	11.6936	6.96003	141.24	22.1187	13.1926	141.14	27.4011	23.6593	141.74	37.3839	38.4757	141.24	52.9476	54.3113	141.84	70.6252	64.3043
142.84	11.6362	6.92459	142.24	22.0078	13.1254	142.14	27.4277	23.5388	142.74	37.2368	38.2798	142.24	53.031	54.0347	142.84	70.4241	63.9768
143.84	11.6035	6.88932	143.24	21.9417	13.0585	143.14	27.3916	23.4189	143.74	36.9499	38.0848	143.24	52.6309	53.7595	143.84	70.5491	63.651
144.84	11.6228	6.85423	144.24	21.9207	12.992	144.14	27.2341	23.2996	144.74	37.1515	37.8908	144.24	52.7357	53.4857	144.84	70.4809	63.3268
145.84	11.682	6.81932	145.24	22.1709	12.9259	145.14	27.6318	23.181	145.74	37.0986	37.6979	145.24	52.7277	53.2133	145.84	70.4372	63.0043
146.84	11.4591	6.78459	146.24	21.9841	12.86	146.14	27.3328	23.0629	146.74	36.7548	37.5059	146.24	52.5056	52.9423	146.84	70.3017	62.6834
147.84	11.4756	6.75004	147.24	21.6769	12.7945	147.14	27.1389	22.9455	147.74	36.8873	37.3148	147.24	52.5978	52.6727	147.84	70.1484	62.3641
148.84	11.3584	6.71566	148.24	21.7965	12.7294	148.14	27.2297	22.8286	148.74	36.5083	37.1248	148.24	52.3831	52.4044	148.84	69.8806	62.0465
149.84	11.254	6.68146	149.24	21.3573	12.6645	149.14	26.843	22.7123	149.74	36.5177	36.9357	149.24	52.0441	52.1375	149.84	69.7581	61.7305
150.84	11.3382	6.64743	150.24	21.4012	12.6	150.14	26.8811	22.5967	150.74	36.657	36.7476	150.24	52.1277	51.872	150.84	69.8241	61.4161
	Curve	ka (1/Ms)	kd (1/s)	KD (M)	Rmax (RU)	Conc (M)	tc	Flow (ul/min)	kt (RU/Ms)	RI (RU)	Chi² (RU²)	U-value
		1.884E+5	0.005106	2.710E-8	94.27		1.145E+18				53.7	9
	Cycle: 5 7.5 nM					7.500E-9		50	4.219E+18	6.818
	Cycle: 6 15 nM					1.500E-8		50	4.219E+18	16.54
	Cycle: 7 30 nM					3.000E-8		50	4.219E+18	24.72
	Cycle: 8 60 nM					6.000E-8		50	4.219E+18	29.09
	Cycle: 9 120 nM					1.200E-7		50	4.219E+18	29.11
	Cycle: 10 240 nM					2.400E-7		50	4.219E+18	30.02

## Sheet: Figure 1C
Time (s)	240 nM RNAP	240 nM RNAP + RIF	240 nM RNAP + SCN
0	-31.7805	-168.907	-324.068
1	52.8677	19.1038	-288.603
2	59.623	49.3965	-12.7771
3	61.5198	52.3152	34.8613
4	62.8118	53.0342	38.9163
5	64.3962	53.3926	38.6365
6	66.103	53.9573	37.0471
7	68.384	55.4072	36.3518
8	70.5142	56.2278	36.011
9	72.1565	57.2161	35.5061
10	73.9722	58.1787	35.2874
11	75.8521	59.3315	35.2114
12	77.8936	60.5439	35.1167
13	79.9297	61.4934	34.9827
14	81.8784	62.5032	34.6899
15	83.7859	63.7209	35.0037
16	85.6067	64.6963	34.99
17	87.4153	65.9309	35.1553
18	89.3018	66.9565	34.9014
19	91.3142	68.1943	35.24
20	93.0867	69.3579	35.355
21	94.7156	70.5063	35.4651
22	96.2546	71.4565	35.6475
23	98.2236	72.5923	35.9285
24	100.026	73.9016	36.012
25	101.865	75.0784	36.114
26	103.618	76.011	36.3203
27	105.571	77.2378	36.5388
28	107.057	78.343	36.6819
29	108.963	79.4353	37.1331
30	110.337	80.5508	37.3577
31	112.234	81.6108	37.321
32	114.043	83.0449	37.7759
33	115.606	84.0994	37.8884
34	117.342	85.0669	38.0874
35	119.313	86.2393	38.7568
36	120.948	87.4385	39.1799
37	122.472	88.4307	39.2871
38	124.17	89.6284	39.7341
39	125.715	90.5278	39.9094
40	127.306	91.5547	40.3154
41	128.802	92.4397	40.5137
42	130.471	93.7146	41.0789
43	132.251	94.6951	41.3101
44	133.497	95.5815	41.5205
45	135.251	96.7854	42.0554
46	136.361	97.7866	42.1631
47	136.559	98.6868	42.6189
48	139.733	99.7136	42.885
49	141.4	100.636	43.0862
50	142.71	101.371	43.3379
51	144.101	102.466	43.8394
52	145.531	103.382	44.0867
53	147.042	104.284	44.4731
54	148.573	105.38	44.9099
55	149.622	106.229	45.0486
56	150.974	107.21	45.5083
57	152.024	107.698	45.7593
58	153.136	108.49	45.9487
59	154.321	109.164	46.0425
60	155.331	109.887	46.0598
61	156.572	110.519	46.4031
62	157.389	111.045	46.3
63	158.404	111.589	46.3921
64	159.566	112.439	46.6824
65	160.961	113.25	47.0273
66	161.91	113.875	47.0044
67	162.69	114.438	47.3037
68	163.662	115.35	47.6191
69	164.551	115.843	47.7268
70	165.741	116.758	48.1548
71	166.709	117.335	48.3489
72	167.55	117.934	48.4719
73	168.627	118.426	48.5701
74	169.888	119.018	48.8896
75	170.869	118.683	49.4558
76	172.035	120.294	49.7034
77	172.867	121.109	49.8391
78	173.941	121.852	50.2593
79	187.02	122.257	50.2573
80	63.9043	61.7178	52.3923
81	143.133	80.6313	-19.5295
82	139.669	95.5471	-4.20532
83	137.985	93.8271	40.866
84	136.991	92.7153	39.1257
85	135.593	91.6196	37.8735
86	134.65	90.8584	37.1362
87	133.511	89.8589	35.9993
88	132.579	88.8267	35.1824
89	132.273	88.3198	34.0942
90	131.645	87.5378	33.0383
91	131.012	87.0974	32.3582
92	130.712	86.875	31.9092
93	130.514	86.5327	31.2078
94	129.895	86.144	30.9512
95	129.687	85.9436	30.6057
96	129.482	85.8457	30.4551
97	129.033	85.7122	30.0999
98	128.867	85.3794	30.0234
99	128.609	85.0576	29.9617
100	128.032	84.6787	29.4587
101	128.172	84.6455	29.2993
102	127.662	84.4023	29.3652
103	127.658	84.3274	29.0293
104	127.544	84.2078	29.1599
105	127.112	83.8459	29.0688
106	127.021	83.7754	28.937
107	126.808	83.6082	28.929
108	126.544	83.6675	28.7917
109	126.651	83.812	28.6963
110	126.443	83.7366	28.8909
111	126.101	83.3184	28.5313
112	126.076	83.2429	28.4387
113	125.793	82.9639	28.3462
114	125.469	83.0664	28.1821
115	125.714	83.0745	28.5825
116	125.322	82.7002	28.2927
117	125.353	82.7546	28.2288
118	125.366	82.7813	28.2134
119	124.962	82.5959	27.96
120	125.053	82.6118	27.8979
121	124.942	82.4417	27.9238
122	124.58	82.4221	27.9561
123	124.654	82.3948	28.0527
124	124.253	82.157	28.0762
125	124.159	82.292	27.9641
126	124.221	82.1926	28.0107
127	123.764	81.8879	27.8218
128	123.874	81.9128	27.5103
129	123.666	81.8386	27.7131
130	123.555	81.8188	27.6978
131	123.428	81.5623	27.437
132	123.367	81.499	27.7302
133	123.241	81.5657	27.4883
134	123.366	81.4775	27.3967
135	123.066	81.3442	27.239
136	122.933	81.1694	27.3972
137	122.696	81.1714	27.2908
138	122.522	81.1377	27.2246
139	122.638	81.2632	27.1636
140	122.288	81.0032	27.0781
141	122.303	80.9771	26.8872
142	122.098	81.043	27.355
143	121.766	80.8638	27.0344
144	121.685	80.8037	26.8589

## Sheet: Figure 2
RNAP				TopoI			R6 locus	RPKM	Functional class
Untreated	Rif 0.5	SCN		Untreated	Rif0.5	SCN
1.43352	0.0663133	0.0441967		8.87322	0.0287958	0.0356103	spr0001	772.834	DNA
0.359035	0.0994332	0.0826805		8.90509	0.193196	0.903233	spr0002	1009.24	DNA
0.406338	1.37874	0.688849		1.34988	0.706376	2.71274	spr0003	976.135	Hy
0.500339	3.00042	1.04438		0.192675	0.717414	2.63649	spr0004	1307.99	Hy
0.413794	0.431458	0.123309		0.279674	0.128866	0.0191759	spr0005	1545.92	ProtS
0.211589	0.0606196	0.0379785		2.08201	0.0399659	0.0585327	spr0006	1025.57	DNA
1.2668	1.14241	0.119197		420.479	1.6951	24.8879	spr0007	1181.37	Hy
0.320073	0.631174	0.268157		2.44559	0.347487	1.07391	spr0008	1895.7	Hy
0.342768	0.270954	0.0635831		0.822565	0.0475887	0.332305	spr0009	170.879	Hy
0.531486	0.177217	0.309114		1.48876	0.224885	0.323336	spr0010	589.348	Hy
1.79302	0.307885	0.360132		6.54362	0.22531	0.179302	spr0011	903.115	PuPy
2.62848	0.507951	0.262195		7.8911	0.0843792	0.0241895	spr0012	10844.5	Cpr
0.923741	3.1966	0.912289		0.926316	4.31127	1.13759	spr0013	426.329	TCSs
51.016	16.3608	20.119		0.920974	0.669581	0.986061	spr0014	10080.9	Tns
0.844596	4.37557	0.203315		0.435127	0.350611	0.10109	spr0015	4316.85	Hy
0.82961	4.86381	0.209949		0.373511	0.341555	0.107103	spr0016	3204.44	Tns
0.0689674	0.296247	0.155318		0.115556	0.124117	1.27719	spr0017	824.549	Tns
0.0647932	0.743323	0.412992		0.102281	1.13559	1.14632	spr0018	2182.04	Tns
0.0882009	0.117816	0.0646695		0.115493	0.170195	0.561432	spr0019	1371.66	Tns
0.132106	0.21279	0.0171658		0.455661	0.357431	0.0018317	spr0020	328.326	TCSs
2.2393	4.45844	3.73481		0.197127	0.846013	0.682892	spr0021	291.174	TCSs
3.341	0.877149	0.760331		0.349353	0.632503	0.523928	spr0022	597.86	Hy
16.0438	27.7318	24.7011		1.74187	1.3943	0.903284	spr0023	907.879	TCSs
1.07904	1.94217	0.947051		0.536628	1.45675	0.439956	spr0024	1536.33	TCSs
1.22486	1.5458	1.13973		0.366608	1.60807	0.365487	spr0025	2056.83	TCSs
2.04367	1.45254	0.976062		0.244955	0.522628	0.65778	spr0026	738.3	TCSs
2.07278	1.6222	0.371727		0.473189	0.434517	0.446132	spr0027	301.629	TCSs
1.80869	3.86805	1.24978		0.539884	0.314244	0.924806	spr0028	3226.7	TCSs
1.54289	2.35388	0.97379		0.454239	0.545851	0.760494	spr0029	121.243	Tns
1.86125	2.26961	1.82297		0.314393	1.10914	0.460412	spr0030	541.654	TCSs
1.90851	1.90966	0.492865		1.28968	0.426969	0.858683	spr0031	4766.15	TCSs
1.14714	2.34339	0.994535		1.61955	1.06313	0.534814	spr0032	2898.11	DNA
0.679111	5.8364	0.920176		0.236721	0.682723	0.288295	spr0033	2675.86	Hy
1.77263	4.49377	1.1693		3.90536	0.579974	0.803983	spr0034	20183.2	Hy
0.756901	1.02994	1.13049		3.43837	0.471299	0.750626	spr0035	25010	CIMet
1.5375	1.87109	2.23894		0.802823	1.36244	0.75166	spr0036	2772.63	DNA
1.34656	1.39499	1.48433		2.40571	1.2836	1.40319	spr0037	9170.31	FaPhlM
0.966317	3.08508	1.33001		0.822571	1.79104	0.736639	spr0038	17473.4	FaPhlM
0.0954271	1.63951	0.396351		0.207063	1.13421	1.48329	spr0039	1931.45	Tns
1.77287	6.3296	6.85163		0.564182	0.693501	0.741938	spr0040	1820.1	Cpr
0.037783	1.70003	0.540506		0.140875	2.20436	1.52956	spr0041	220.307	Tns
0.410471	1.63946	0.307141		0.846331	0.482961	0.350737	spr0042	1106.93	Tns
1.33454	2.39064	1.41325		0.405882	1.0734	0.665256	spr0043	84.2033	TCSs
1.73642	2.86463	2.23563		0.311416	1.15009	0.622554	spr0044	286.459	TCSs
0.0807307	0.26205	0.0999046		0.276816	0.325856	0.144424	spr0045	174.061	PuPy
0.00753043	0.320472	0.249596		0.130551	0.793221	0.601806	spr0046	106.574	PuPy
0.0597433	0.200461	0.286821		1.15167	0.796423	0.454986	spr0047	341.491	PuPy
0.135486	0.248587	0.498697		1.63566	1.13764	0.594057	spr0048	184.362	PuPy
0.0616123	21.5699	0.443092		0.415211	28.0329	0.764378	spr0049	358.64	PuPy
0.0724441	0.153785	0.051359		0.519946	0.402146	0.231092	spr0050	406.844	PuPy
0.0300338	0.0973496	0.173903		0.395941	0.553026	0.403866	spr0051	92.2214	PuPy
0.0386684	0.450096	0.394276		0.278328	0.866598	1.18717	spr0052	283.211	PuPy
0.143866	0.288487	0.479086		0.706702	1.26446	0.644199	spr0053	557.184	PuPy
0.133333	0.287589	0.600016		0.733328	1.32926	0.584676	spr0054	1655.4	PuPy
0.776056	3.22409	0.679967		1.11189	0.695306	1.42373	spr0055	24225.4	Hy
0.642842	0.540857	0.724305		0.632595	0.74516	0.719309	spr0056	12842.9	PuPy
0.0552	0.198905	0.287144		8.68069	0.544119	1.42882	spr0057	147.071	Cpr
2.58942	2.36337	0.546491		2.87202	0.141894	0.743736	spr0058	1606.71	Hy
0.0430349	0.426501	0.0431406		0.6383	0.329412	0.44698	spr0059	1913.67	ChM
0.0333663	0.256195	0.302707		3.94135	0.895755	3.59906	spr0060	2255.25	TBP
0.0311626	0.267087	0.278547		3.58489	0.505785	3.40975	spr0061	4642.21	TBP
0.00962693	0.230088	0.126022		0.430821	0.264422	1.15595	spr0062	959.86	TBP
0.00760582	0.483413	0.451904		0.36314	0.786579	1.83006	spr0063	6571.9	TBP
0.107168	0.334915	0.358054		10.9738	1.15937	6.60446	spr0064	731.826	ChM
0.0839622	0.303297	0.441401		0.578828	1.3898	0.527364	spr0065	1532.54	ChM
0.0364358	0.10447	0.0774843		1.47048	0.174203	0.315779	spr0066	408.794	Hy
0.870065	0.458755	0.543083		6.99794	1.02884	4.3317	spr0067	607.391	Hy
1.65131	2.36434	1.60973		5.30802	1.68684	2.80383	spr0068	4301.59	PuPy
0.61759	1.3074	0.306436		0.557978	0.437453	0.254724	spr0069	17998.1	PuPy
1.08047	2.03729	0.878349		1.00442	0.292448	0.822917	spr0070	1841.89	EnM
3.41118	2.34737	2.55758		0.719444	0.799798	0.634564	spr0071	20143.3	EnM
1.25738	1.64267	1.16804		0.454566	1.20827	1.09256	spr0072	7471.66	Hy
1.44149	1.1279	1.49022		0.243731	1.19408	0.835369	spr0073	10683.2	Hy
0.476852	2.18166	1.1106		0.270751	1.08224	1.50263	spr0074	1569.04	Hy
0.126538	0.378456	0.387172		0.339269	0.901759	0.584199	spr0075	91.0334	Cpr
0.3535	3.05497	0.345563		0.295206	0.50927	0.373307	spr0076	960.178	TCSs
0.539601	1.1576	1.45491		0.254775	0.815687	1.8381	spr0077	1741.4	TCSs
14.8283	11.5082	13.0522		0.757297	1.24538	0.548464	spr0078	23357.6	ProtS
2.18154	0.327532	0.526794		0.289709	0.189026	0.418992	spr0079	15183.2	Tns
0.0741758	0.41562	0.212218		0.195099	0.509227	0.324394	spr0080	8103.13	Hy
0.0157848	0.14129	0.115851		0.255023	0.0278475	0.0269223	spr0081	568.656	TBP
0.0310611	0.177131	0.335517		0.541622	0.520883	1.83415	spr0082	943.888	TBP
0.0242163	0.267155	0.393371		0.348676	1.19351	0.390282	spr0083	178.796	TBP
5.36561	0.472047	0.473002		2.94486	1.08484	1.00549	spr0084	1231.74	Hy
5.77554	0.96828	1.09912		0.604849	1.49541	0.681025	spr0085	170.676	Hy
0.0991445	0.737143	0.358632		0.272633	0.427169	1.4281	spr0086	4574.3	Hy
0.34966	1.48015	1.07336		0.247644	1.00697	1.67898	spr0087	7311.32	Hy
0.472951	1.0216	1.47044		0.228501	1.34878	1.19638	spr0088	4383.36	Hy
0.314835	1.14717	0.225997		0.168403	0.257476	1.81658	spr0089	25679	Hy
0.264924	2.65808	0.357405		2.02254	0.545533	0.827017	spr0090	200.397	Hy
0.159001	0.269545	0.101495		3.94215	0.184498	0.26215	spr0091	1511.21	CE
2.44508	0.429382	0.114297		3.05187	0.0522765	0.0456947	spr0092	2474.66	CE
0.800338	1.08663	0.964348		0.534459	1.13201	0.423876	spr0093	3517.97	CE
0.527556	0.801574	0.757757		1.10889	0.986859	2.57192	spr0094	4621.53	ChM
0.172549	1.35772	0.326546		0.85428	0.320367	0.571876	spr0095	1693.59	ChM
0.805783	0.528854	0.214131		2.47449	0.193822	0.474443	spr0096	9624.62	Hy
1.0433	1.72583	0.190015		0.399274	0.120013	0.371809	spr0097	372.841	Hy
0.224464	0.143091	0.127978		0.671627	0.143542	0.545894	spr0098	3036.57	Hy
0.10429	0.964411	0.254491		0.435973	0.477051	1.87967	spr0099	351.679	TBP
0.230453	0.275821	0.198319		0.260325	0.174696	0.890686	spr0100	571.928	TBP
0.122538	0.848511	0.262346		0.56939	0.350938	1.09748	spr0101	575.522	TBP
0.0536016	0.243328	0.168569		0.181492	0.183372	1.23737	spr0102	757.736	AaB
0.276828	0.84478	0.617756		0.0946797	1.24614	0.254691	spr0103	307.142	AaB
0.0353055	0.118639	0.223275		0.266792	0.218552	0.458797	spr0104	469.79	Hy
0.0129711	0.115661	0.09843		0.158984	0.108613	0.165888	spr0105	1062.5	TBP
0.0125869	0.230617	0.172257		0.222929	0.101966	0.413013	spr0106	453.383	TBP
0.151193	0.15431	0.0248054		1.75907	0.137868	0.69101	spr0107	147.658	Hy
0.0202192	0.0410302	0.0302278		0.193714	0.0505487	0.00300228	spr0108	158.95	Hy
0.0163928	0.149717	0.131215		0.452766	0.235825	0.314535	spr0109	411.318	Hy
0.635667	0.765505	0.216177		0.604433	0.171348	0.1596	spr0110	1206.36	Hy
0.671406	0.333188	0.461159		1.61748	0.662882	0.53705	spr0111	250.384	Hy
0.0663471	0.179555	0.050685		0.288661	0.196244	0.513628	spr0112	349.506	Hy
0.0332717	0.0258714	0.0387901		0.234999	0.177079	0.0925061	spr0113	432.075	Hy
0.0621766	0.095407	0.0178984		0.248265	0.215374	0.344076	spr0114	171.42	Hy
0.0847696	0.148486	0.034074		0.53459	0.0563476	0.20827	spr0115	1564.83	Hy
0.0982557	0.292462	0.19236		0.331922	0.337532	0.653582	spr0116	625.495	Hy
0.049353	0.159241	0.010496		0.542041	0.0813642	0.0773475	spr0117	512.832	Hy
0.0178269	0.100889	0.0436097		0.51239	0.11352	0.203644	spr0118	606.944	Hy
0.196126	0.427847	0.245272		0.454538	0.538393	0.3323	spr0119	155.367	Hy
0.162054	0.93053	0.591757		0.196316	0.95376	0.540505	spr0120	209.927	Hy
2.23871	2.75095	1.00406		0.761273	0.897864	0.828321	spr0121	873.614	Cpr
1.51966	1.99328	0.631057		0.421246	0.897243	0.643854	spr0122	577.304	ProtS
2.71168	14.6472	1.65174		0.777306	0.961728	1.15602	spr0123	28741.8	Hy
1.4916	0.993133	1.07169		0.851655	1.27127	0.652328	spr0124	2885.57	Cpr
5.07656	3.58242	5.43616		2.42379	1.48914	0.900769	spr0125	14693.8	Hy
4.65597	2.04134	3.84632		3.74326	0.919346	0.68533	spr0126	12806.9	Hy
3.80307	3.43951	7.44667		1.43629	0.782191	2.89398	spr0127	4708.77	TCSs
3.35917	5.18151	5.6068		3.41335	0.761079	1.7424	spr0128	1471.69	TCSs
0.400271	1.13984	0.287562		4.99676	0.533884	1.28206	spr0129	3857.75	Hy
0.935589	1.21051	1.36401		8.50342	2.05041	3.95231	spr0130	4612.2	ProtS
1.17954	1.02704	1.22997		2.91157	1.40568	1.72725	spr0131	450.489	ProtF
0.192705	0.51864	0.715439		0.277574	1.52754	1.36611	spr0132	274.669	Tns
0.125107	0.462969	0.588095		0.355293	1.26353	0.556173	spr0133	1072.35	Tns
0.218835	0.137954	0.0188178		1.28152	0.154752	0.526662	spr0134	2850.59	Tns
0.118536	0.0236419	0.0187408		1.50079	0.027663	0.0452396	spr0135	91.282	CE
0.0498536	0.0103598	0.0114792		5.70262	0.0542598	0.279699	spr0136	278.408	ProtS
0.0762775	0.0254101	0.00867003		16.458	0.134556	0.239123	spr0137	142.233	TBP
0.051757	0.0424828	0.032379		0.952876	0.0219248	0.116815	spr0138	67.3166	Hy
0.0284356	0.0428109	0.0805717		0.847974	0.0523563	0.238159	spr0139	95.7171	PuPy
0.566339	0.878296	0.563645		0.380441	0.704832	0.822013	spr0140	5561.59	RNA
0.327277	0.341943	0.65904		0.77642	0.694671	1.44116	spr0141	420.747	Hy
0.2939	0.658689	0.346723		1.41939	0.754339	1.08265	spr0142	1342.91	Hy
0.354947	0.504098	0.102314		1.75924	0.214802	2.78537	spr0143	743.266	Hy
0.0343591	0.289063	0.171514		0.230061	0.139788	0.598501	spr0144	362.43	Hy
0.118902	0.129627	0.331683		9.39019	0.612279	1.08703	spr0145	131.632	Hy
1.92237	0.761396	1.23843		2.41625	1.01081	1.34774	spr0146	2191.65	TBP
1.3276	0.914003	1.03076		1.22846	0.961531	0.53462	spr0147	3002.68	TBP
0.264597	1.0137	0.409042		1.23992	1.06951	0.384019	spr0148	856.978	Hy
0.732092	0.99394	0.933331		0.166754	0.84768	0.798669	spr0149	2589.97	TBP
1.39184	1.68136	1.70303		1.1342	1.15519	1.03996	spr0150	2536.2	TBP
0.405845	1.34653	0.479893		0.386579	0.718769	0.268413	spr0151	1415.28	Hy
0.247571	1.73074	0.716598		0.342004	0.435061	0.3087	spr0152	588.932	Hy
0.0761938	0.763074	0.667131		0.137674	0.88452	0.882834	spr0153	2398.6	TCSs
0.3811	0.532304	0.581277		0.995756	1.15367	0.961972	spr0154	697.333	TCSs
4.40719	9.52232	2.27536		0.558605	0.324045	0.391701	spr0155	19445.4	Hy
0.806057	1.36709	0.913744		1.76465	0.494798	2.42597	spr0156	1139.84	Hy
0.597331	0.752076	0.820913		0.429648	1.07177	0.503121	spr0157	522.211	Hy
0.115131	0.619675	0.673563		0.20564	0.909145	1.41577	spr0158	187.129	Hy
0.0454492	0.456283	0.344907		0.198497	0.847804	0.964176	spr0159	1310.69	Hy
1.24107	0.454125	0.923828		0.721677	0.838718	1.01984	spr0160	402.663	DNA
0.0837113	0.0364061	0.0705661		1.96474	0.00726562	0.0112957	spr0161	607.901	BCPCs
0.0966415	0.0409559	0.011424		0.379654	0.152176	0.109905	spr0162	311.845	BCPCs
0.04326	0.848653	0.182581		2.05258	0.240127	0.700005	spr0163	2187.93	BCPCs
2.12727	2.21988	1.18111		0.655283	0.514321	0.723142	spr0164	541.941	BCPCs
2.40558	0.502727	0.396539		1.04059	0.624001	0.270549	spr0165	290.858	DNA
0.978781	0.738382	0.994134		0.515445	0.96763	0.666891	spr0166	5842.42	DNA
0.512984	1.03924	1.04727		0.563869	0.849609	1.04642	spr0167	2490.39	Hy
0.096621	0.968586	0.303813		2.8479	0.560138	1.83191	spr0168	673.304	Hy
1.82231	3.60349	2.21779		0.571854	0.829586	1.23456	spr0169	9236.37	Hy
2.4339	2.58405	1.59948		10.4769	0.712906	2.43739	spr0170	16477.7	TBP
1.55236	1.06737	1.21051		10.3159	0.995936	3.43874	spr0171	782.611	DNA
1.07519	0.61577	1.06324		3.90236	1.09539	2.25276	spr0172	2244.68	ProtF
2.4711	0.811604	0.245012		2.65901	0.138288	1.34152	spr0173	5788.21	RNA
4.89067	5.59859	6.8825		5.34343	1.48095	3.03209	spr0174	3099.68	Hy
1.56969	1.82344	0.184551		2.44005	0.155901	1.56753	spr0175	13032.1	Hy
6.37373	5.74659	5.8571		4.02656	1.70847	1.99015	spr0176	51799.6	Hy
2.15596	2.25994	2.68882		0.979421	0.622844	1.83937	spr0177	31187.1	Hy
0.848586	1.83912	1.46768		0.534813	0.838815	1.19423	spr0178	1269.1	BCPCs
2.5959	1.44549	1.36061		0.370588	0.848128	0.573499	spr0179	2806.13	Hy
0.314213	0.0636631	0.0225559		1.44208	0.101931	0.208003	spr0180	577.958	Cpr
0.353314	0.552247	0.118751		1.29594	0.223885	1.15683	spr0181	1885.92	TCSs
0.8366	1.19858	0.168434		0.65812	0.214701	1.43603	spr0182	572.353	TCSs
1.33598	10.8009	1.45375		0.610422	6.12064	0.508373	spr0183	1264.09	PuPy
0.182384	5.67066	1.21964		0.231693	1.15439	0.730383	spr0184	2744.85	Hy
0.613015	1.80934	1.96509		0.893125	1.17979	1.27981	spr0185	1738	PuPy
0.190183	2.45448	0.588302		0.377194	0.989515	1.64935	spr0186	3798.16	Hy
33.6053	26.3292	36.4669		4.39616	1.76788	1.67948	spr0187	112055	ProtS
2.33135	2.25632	1.74707		0.638404	0.403937	1.63322	spr0188	44178.5	ProtS
7.58643	2.33974	5.43861		1.49474	0.881023	2.63697	spr0189	46533.7	ProtS
3.56629	7.7899	3.86657		0.687142	1.32126	1.53568	spr0190	113407	ProtS
3.61455	4.21787	3.5305		0.879993	0.711828	2.78185	spr0191	36430.8	ProtS
7.43984	5.37584	8.8949		3.46683	1.42175	3.34925	spr0192	81700.9	ProtS
4.62437	4.18357	7.61835		0.629398	1.00289	1.40971	spr0193	65263.2	Hy
8.87917	5.31481	9.55525		1.23982	1.80066	1.32092	spr0194	105086	ProtS
8.31309	5.90731	9.34326		1.23465	1.73325	1.52516	spr0195	48174.3	ProtS
8.75973	4.19295	6.52963		1.0186	1.28946	1.43672	spr0196	77050.2	ProtS
4.63552	3.94935	4.1672		1.38868	0.641315	2.54303	spr0197	126277	ProtS
1.22984	1.12767	0.523353		0.413825	0.222501	1.92348	spr0198	182256	ProtS
5.17924	4.67884	7.47403		0.315728	0.988196	0.584628	spr0199	39397.5	ProtS
4.3875	5.35097	4.92708		0.418714	1.08804	1.13186	spr0200	37641.8	ProtS
1.35737	2.5514	0.928817		0.509274	0.306029	1.31648	spr0201	43658.3	ProtS
7.31428	5.6167	7.50629		0.909157	1.72119	1.40941	spr0202	87319.7	ProtS
2.70237	3.70426	1.65178		0.538203	0.528889	2.18029	spr0203	55180.5	ProtS
1.10644	7.24496	0.898107		0.193636	1.07442	1.40896	spr0204	51828.1	ProtS
8.45939	3.87382	10.4253		0.783525	1.14012	0.709402	spr0205	39598	ProtS
8.57713	4.64059	8.16368		0.909007	1.46508	0.852121	spr0206	45781.1	ProtS
2.72824	7.71597	3.04321		0.330774	0.786735	2.33223	spr0207	141856	ProtS
5.13045	2.70541	4.93183		0.629813	0.7343	1.07057	spr0208	3580.19	ProtS
0.904855	0.846355	0.662804		0.284587	0.282518	0.369844	spr0209	7018.88	ProtF
1.58985	1.84764	2.72719		3.97345	1.79361	2.46581	spr0210	2065.16	PuPy
15.6621	37.8823	1.68436		0.415323	0.273393	0.89487	spr0211	97531.7	ProtS
2.18492	3.88005	0.564929		0.231721	0.1894	2.63622	spr0212	279001	ProtS
3.37499	4.35174	1.92105		0.30226	0.361735	1.84963	spr0213	71672.5	ProtS
11.4887	3.51922	7.46029		0.979583	0.697943	1.17207	spr0214	68396.8	ProtS
14.3711	4.7206	12.791		0.716496	0.935916	0.707203	spr0215	27409	RNA
3.19541	6.03684	4.80864		0.193902	0.765896	1.05175	spr0216	30899.3	ProtS
3.61801	3.2066	4.94315		0.210491	0.282851	0.479047	spr0217	391.618	Hy
0.265717	0.662336	0.239355		0.0524175	0.155403	1.55207	spr0218	9373.94	Hy
7.88372	50.954	2.11792		1.44396	0.788087	0.365376	spr0219	3099.28	ChM
0.0245868	0.451286	0.309697		0.0522123	0.653917	1.12403	spr0220	170.04	TBP
0.0168082	0.269984	0.0432602		0.0756789	0.171406	0.460164	spr0221	243.453	TBP
0.0610961	0.0563356	0.0197214		0.0761747	0.104775	0.808944	spr0222	176.72	TBP
0.0203155	0.142774	0.0201985		0.283683	0.175841	0.842199	spr0223	133.518	TBP
0.0379775	0.494877	0.339174		0.045583	0.745867	0.705924	spr0224	1400.05	TBP
0.0898951	0.0317539	0.0443116		0.852079	0.0663668	0.0751893	spr0225	742.97	Hy
0.0495542	0.222341	0.0895248		0.208273	0.0652879	0.191633	spr0226	197.963	ChM
0.12226	0.13874	0.0589334		0.471761	0.0247911	0.103786	spr0227	73.5063	RNA
0.0288582	0.0285083	0.0194548		1.35446	0.0787214	0.0530655	spr0228	143.856	Hy
0.019099	0.0569465	0.0249182		0.47809	0.148051	0.127602	spr0229	446.549	TBP
0.055213	0.298677	0.242565		0.515154	0.359096	0.239481	spr0230	478.604	TBP
0.0102478	0.0502488	0.057374		0.176016	0.0550962	0.503575	spr0231	592.61	TBP
0.0110175	0.110325	0.0670723		0.136688	0.605391	0.230537	spr0232	101.129	ChM
0.0143787	0.0969159	0.150138		0.240558	0.0824595	0.407482	spr0233	81.001	BCPCs
0.123438	0.198762	0.32962		0.962547	0.633389	0.869517	spr0234	244.074	BCPCs
0.618653	2.65655	1.1828		0.90482	1.45742	0.925759	spr0235	870.524	ProtS
0.475889	0.60033	0.278193		3.61285	0.562444	1.07505	spr0236	1322.64	CIMet
0.360984	0.573625	0.422733		1.11291	0.609577	1.89153	spr0237	3846.33	CIMet
0.961444	5.26308	1.06578		0.330817	0.830056	1.21528	spr0238	1104.08	DNA
0.641762	1.42277	1.56424		0.46135	1.21651	0.536153	spr0239	2512.76	Hy
11.6224	15.3809	6.27388		2.45088	0.647203	1.04626	spr0240	6465.66	BCPCs
3.10679	1.91883	4.36933		1.13032	1.59278	0.931315	spr0241	1362.3	BCPCs
1.01346	2.16568	1.89187		0.229861	0.623722	2.12601	spr0242	11368.3	TCSs
2.68239	1.4601	2.89537		2.68367	1.38286	0.792913	spr0243	15182.8	ProtS
0.843222	1.03013	1.22031		1.94427	1.38053	1.14851	spr0244	82.4622	CIMet
2.49351	2.72489	0.821202		0.58353	0.524828	0.57105	spr0245	11754.6	CIMet
3.02704	1.2813	1.08795		0.634029	0.829079	0.70606	spr0246	1194.05	TBP
0.434584	0.494875	0.424736		2.84651	0.791784	0.83715	spr0247	369.621	Cpr
5.12722	4.07581	2.17244		2.54928	0.2867	4.58858	spr0248	27456.7	ProtS
9.55255	4.66401	11.6962		0.694673	1.10458	1.60181	spr0249	36240.2	ProtS
6.87995	6.5848	4.69708		4.94451	1.04843	4.78841	spr0250	13876.8	ProtS
1.29079	3.42937	0.551088		1.2349	0.604107	1.87826	spr0251	468.979	DNA
0.436451	24.013	0.171384		0.244417	0.584542	0.767362	spr0252	6682.17	Hy
0.215215	1.40236	0.174266		0.165266	0.296375	0.629704	spr0253	11245.2	Hy
1.06332	1.15482	1.11893		0.150134	0.73923	0.244283	spr0254	1516.81	ProtF
1.84431	4.79676	2.54984		0.273316	1.81521	0.619505	spr0255	1952.02	Hy
1.87925	4.48713	1.6966		0.78413	1.17796	0.685704	spr0256	475.196	ProtS
0.531953	1.56127	0.768485		0.159156	1.29675	0.387174	spr0257	2112.77	Hy
2.31287	1.59668	1.21944		0.308559	0.925038	0.548586	spr0258	4025.18	ProtF
0.976907	2.6961	2.20963		1.40524	1.24556	2.01687	spr0259	4273.88	TBP
1.01742	1.52242	1.91959		0.733603	0.574861	1.03072	spr0260	31259.5	TBP
0.629374	21.0248	0.811848		0.581281	4.05213	1.8924	spr0261	6734.63	TBP
0.780658	6.48135	0.842224		1.77612	1.41526	1.87926	spr0262	1652.83	EnM
0.20369	0.529454	0.106057		24.9128	0.406083	9.42073	spr0263	2124.75	Hy
0.244149	0.16002	0.151147		27.4818	0.172945	1.85028	spr0264	1055.63	TBP
0.064609	0.226372	0.394801		0.599452	0.204194	2.02448	spr0265	329.318	Hy
0.787755	1.89082	1.28971		1.34387	1.38223	1.20366	spr0266	592.764	BCPCs
1.51596	1.29936	1.63087		20.1855	3.28956	5.48108	spr0267	545.797	BCPCs
0.877488	1.50711	1.16855		0.752763	1.43646	1.84332	spr0268	6401.32	BCPCs
0.694033	1.81603	1.34822		0.348325	1.14483	0.74103	spr0269	13984.6	BCPCs
0.70199	1.16017	0.309774		2.42961	0.144798	0.558129	spr0270	2744.36	Hy
11.4377	25.6449	7.88581		5.30401	1.47561	4.47893	spr0271	61869	ProtS
13.507	9.18303	12.9572		1.11612	0.976198	0.600101	spr0272	96500.3	ProtS
0.0460057	0.201467	0.0157389		0.298964	0.106932	0.0214031	spr0273	1961.7	Tns
0.0566122	2.24818	0.0510043		0.131901	0.153187	0.0249407	spr0274	1852.73	ChM
0.0212502	0.0280166	0.0335233		0.0485831	0.00641371	0.00205198	spr0275	139.472	Hy
0.071787	0.207631	0.462817		0.515392	1.21093	0.545868	spr0276	54.4274	ChM
0.021145	0.014597	0.00897309		0.190364	0.0845163	0.00971791	spr0277	347.587	Hy
0.0147636	0.140663	0.0154156		0.0970627	0.100325	0.100648	spr0278	517.544	TBP
0.0327334	0.0360486	0.0078411		0.162816	0.150131	0.107217	spr0279	78.03	RNA
0.0234571	0.0852475	0.0300242		0.234838	0.207875	0.704551	spr0280	329.841	TBP
0.0195861	0.0404592	0.0134724		0.376703	0.0772484	0.11073	spr0281	342.251	Hy
0.0103775	0.636213	0.295971		0.238079	1.3722	0.314698	spr0282	111.304	TBP
0.347118	0.144249	0.0529655		0.27692	0.0865468	0.458813	spr0283	1640.55	Hy
0.801649	0.128052	0.0645368		0.430692	0.0891312	0.188112	spr0284	223.323	CIMet
0.412319	1.08675	0.51272		0.219548	1.27191	0.461658	spr0285	687.832	Cpr
0.0162442	0.0449189	0.0167424		0.290178	0.125207	0.152311	spr0286	384.124	Cpr
0.0341879	0.226386	0.39498		0.251867	0.686686	1.14034	spr0287	1055.37	ChM
0.076257	0.373553	0.3752		0.335035	0.856606	0.825704	spr0288	899.702	ChM
0.157288	0.142011	0.233525		0.60493	0.507091	0.304889	spr0289	1124	Hy
0.0197752	0.392924	0.209832		0.536997	0.655701	0.445084	spr0290	1849.29	CIMet
0.0233726	0.175666	0.0642527		1.16198	0.303941	1.2293	spr0291	86.9199	TBP
0.0202758	0.473808	0.447976		1.32855	1.10715	2.13711	spr0292	147.791	CIMet
0.013675	0.281701	0.247288		0.387329	0.904527	0.995174	spr0293	207.039	TBP
0.03815	0.108462	0.0849013		1.40072	0.286124	0.924168	spr0294	138.49	TBP
0.00906906	0.168435	0.216579		0.635574	0.174354	2.23355	spr0295	110.023	TBP
0.0168852	0.154257	0.102801		0.648517	0.280984	1.03107	spr0296	194.906	Hy
0.0338881	0.118961	0.193315		2.5695	0.24858	1.26052	spr0297	38.3292	Hy
0.631041	0.662359	0.0486738		0.906841	0.140074	0.892263	spr0298	995.439	RNA
0.0223042	0.210853	0.0295289		0.660437	0.0484788	1.94776	spr0299	3474.84	Hy
0.232886	1.45561	0.864138		0.527878	0.886738	0.642659	spr0300	1749.89	Hy
0.565737	1.11976	0.533471		1.11944	0.763202	2.33761	spr0301	19823.1	RNA
1.65659	22.096	1.705		1.4283	0.856134	1.25354	spr0302	214.464	ProtS
1.47038	7.54275	2.2827		1.16252	4.47652	1.23136	spr0303	4556.91	Cpr
0.486593	1.64348	1.01739		0.575554	0.579219	3.04313	spr0301	19823.1	RNA
1.49613	1.45421	1.98239		0.623082	1.44663	0.779751	spr0305	484.035	CE
0.363371	0.127125	0.17778		0.30883	0.095985	0.0250354	spr0306	594.003	Hy
0.745748	0.200134	0.317511		0.575126	0.280562	0.146731	spr0307	288.799	ProtF
0.821666	2.35035	0.895327		0.279234	0.405792	1.08196	spr0308	15905.8	Cpr
0.725889	1.38292	0.558529		1.27994	0.483509	0.528546	spr0309	3493.12	Hy
0.110028	0.400719	0.106204		0.961878	0.20564	0.81332	spr0310	2796.81	ChM
0.0535187	0.680807	0.36219		0.499065	0.892974	0.878495	spr0311	1458.43	Hy
0.129796	0.059096	0.0627307		0.155543	0.0577667	0.130326	spr0312	776.005	Tns
0.274424	1.46478	0.270706		0.738338	0.407582	0.243342	spr0313	7256.13	Tns
0.0701675	0.0580224	0.0411424		0.162884	0.060672	0.00163309	spr0314	1164.47	Cpr
0.406455	0.790742	0.489996		0.788351	0.696513	1.07086	spr0315	96.3161	Cpr
0.299283	0.0113673	0.018405		2.08926	0.0492597	0.0957604	spr0316	231.806	Cpr
0.147607	0.0229745	0.0152096		0.910634	0.0898751	0.00328923	spr0317	791.5	Cpr
0.159921	0.0691657	0.0174416		7.31511	0.152396	1.34414	spr0318	127.923	Cpr
0.0268217	0.43477	0.275596		0.641214	0.279572	2.05693	spr0319	336.468	Cpr
0.221247	0.663858	0.440538		0.685802	1.09629	0.871654	spr0320	261.454	Cpr
0.165855	0.897092	0.485011		0.295908	1.04389	2.05232	spr0321	1532.11	Cpr
0.153492	0.628922	0.29816		0.429756	0.41312	0.637548	spr0322	564.489	Cpr
0.0497063	0.234778	0.218311		0.71677	0.407444	1.32484	spr0323	652.187	Cpr
0.039467	0.585239	0.490575		1.07875	1.00828	1.94141	spr0324	1793.12	Tns
0.18931	0.499004	0.570026		0.502425	1.6956	0.796271	spr0325	1049.08	Hy
0.0431567	0.166786	0.0795371		0.455365	0.151983	0.276593	spr0326	2334.97	Cpr
2.96414	2.8484	2.31044		7.33183	2.05057	2.38267	spr0327	5286.56	TBP
0.0350598	0.228968	0.457484		0.713914	0.602583	0.638787	spr0328	100.275	Cpr
0.849044	0.561964	1.51702		2.87782	0.44914	4.64713	spr0329	13606.6	Cpr
3.10675	1.27948	0.394563		5.8525	0.164726	2.37748	spr0330	12681.2	DNA
2.95323	1.28235	0.291112		4.34437	0.140594	0.839207	spr0331	1034.8	Hy
1.18679	10.4954	0.491871		9.19179	0.291143	4.46139	spr0332	5946.19	Hy
5.78297	2.7201	5.58352		9.30767	2.12734	3.28257	spr0333	1671.61	Hy
0.260064	0.261564	0.344041		1.3316	0.164121	3.82532	spr0334	1708.93	Hy
0.745402	69.8023	0.922884		0.784631	0.881974	3.66601	spr0335	12773.9	ChM
2.48499	5.7465	3.27286		0.305291	1.56004	1.16762	spr0336	1309.76	RNA
0.6614	4.93883	0.268717		1.25643	0.339703	1.64833	spr0337	331.052	Cpr
0.902346	1.48213	1.59201		1.4798	0.940831	1.63841	spr0338	815.468	CIMet
1.21837	1.53242	1.48149		0.696085	1.70242	0.691224	spr0339	342.793	CIMet
0.542821	2.12275	1.04434		0.178224	0.718883	1.29682	spr0340	1409.39	CIMet
0.892724	2.95966	1.67591		0.392209	1.41252	1.03418	spr0341	2571.39	CIMet
0.183684	7.91546	0.219296		0.449786	2.23639	0.742631	spr0342	4357.4	Hy
0.0583894	1.27783	0.603581		0.126741	0.833799	0.830531	spr0343	715.22	TCSs
0.599289	0.770278	0.970623		0.580494	1.07516	0.644173	spr0344	4996.16	TCSs
0.733646	0.806593	1.18313		0.296063	1.13914	0.648691	spr0345	9293.09	DNA
0.0462143	0.587504	0.281865		0.101618	0.528246	1.69196	spr0346	1590.51	DNA
0.0645047	0.683471	0.266584		0.481929	0.196284	0.598959	spr0347	3134.16	DNA
0.773346	0.365206	0.179958		4.38904	0.0660881	0.166782	spr0348	1115	Hy
0.413344	0.121112	0.0402695		0.336274	0.0885586	0.437183	spr0349	466.31	Cpr
0.023365	0.118848	0.0521765		0.330422	0.188275	0.520781	spr0350	1770.16	Cpr
0.049546	2.38763	0.338449		0.392397	0.625978	1.46173	spr0351	637.282	Cpr
0.0536255	0.160014	0.0719827		0.0518842	0.108702	0.172683	spr0352	1124.14	Tns
0.0131183	0.124914	0.124247		0.106128	0.243704	0.389308	spr0353	2146.33	Tns
0.347445	0.474592	0.325955		0.472212	0.512373	0.379845	spr0354	2027.2	Tns
0.0898581	0.644489	0.0167438		0.509185	0.0908291	0.00358412	spr0355	1398.75	Tns
0.0185327	1.10633	0.353861		0.843431	0.671707	1.46173	spr0356	35.3446	TBP
0.0143223	0.0407887	0.0278478		0.753481	0.253831	0.345867	spr0357	47.738	Hy
0.0200521	0.0203676	0.017106		0.619552	0.191064	0.325726	spr0358	248.504	TBP
0.0905008	0.0646955	0.0530609		0.56388	0.112194	0.30174	spr0359	129.615	ChM
0.00999519	0.559662	0.206915		0.838338	0.943759	1.77427	spr0360	677.502	Hy
0.0442318	0.040992	0.0739097		0.321116	0.107725	0.425013	spr0361	562.717	Hy
2.68015	2.44146	0.935627		0.376852	0.333063	1.05972	spr0362	23601	ProtS
0.313608	1.50523	0.603384		0.557392	0.679412	0.548946	spr0363	546.373	DNA
1.66082	7.02744	2.79498		0.701302	4.31554	1.54436	spr0364	18461	ProtF
2.0699	37.9621	0.659674		1.4028	0.481203	3.40712	spr0365	8966.83	RNA
2.482	11.0516	0.664788		2.07572	0.493664	3.29235	spr0366	1719.71	Hy
2.51155	2.56134	4.83912		3.84464	1.44529	6.00255	spr0367	48515.1	Hy
2.24622	0.812822	2.63574		2.4073	1.10565	1.31009	spr0368	3142.93	DNA
7.42821	7.45487	7.75803		0.865407	1.0659	0.766656	spr0369	2674.67	TBP
0.183885	0.157482	0.152352		1.63094	0.419704	1.20819	spr0370	1663.15	Cpr
0.335157	0.357829	0.0977146		0.576502	0.150221	1.03849	spr0371	11105.2	Cpr
14.5769	12.4776	18.051		4.34353	1.56479	2.25215	spr0372	5216.18	ProtS
0.987927	3.39598	1.81817		1.30797	1.06894	1.97441	spr0373	6930.99	Hy
1.10946	2.67393	1.7114		12.0379	0.933482	5.94004	spr0374	1945.11	CIMet
1.67511	10.2024	2.64987		1.7399	0.749258	5.46351	spr0375	14073.4	FaPhlM
6.48656	1.93912	0.937232		8.24235	0.222881	3.28254	spr0376	19223.2	Hy
6.89324	20.755	7.21155		1.0428	1.11821	3.49637	spr0377	31253.6	FaPhlM
11.0011	6.38866	8.72659		3.29074	0.925728	2.56711	spr0378	143719	FaPhlM
11.139	5.62724	10.1209		2.83539	0.960936	2.07335	spr0379	12570	FaPhlM
7.43218	14.7506	8.82219		1.52793	1.7896	1.57985	spr0380	36849.1	FaPhlM
8.84453	10.4736	9.04464		2.47606	1.6961	1.46432	spr0381	21346.9	FaPhlM
2.05783	5.83275	1.73238		0.345105	0.396246	1.80146	spr0382	23137.5	FaPhlM
6.88921	3.86448	5.70926		2.31893	1.2439	1.71326	spr0383	72485.5	FaPhlM
3.80969	9.02626	6.82026		0.200489	0.5758	2.02576	spr0384	17490.7	FaPhlM
11.5673	9.47361	14.4016		1.08652	1.20991	0.539334	spr0385	16316.2	FaPhlM
3.48833	4.81367	4.73596		0.530462	0.732811	0.99603	spr0386	6864.17	FaPhlM
9.45185	8.10106	11.7866		0.629243	1.53796	0.578648	spr0387	28488.8	FaPhlM
0.516977	0.411491	0.0662204		0.529721	0.0624154	1.08263	spr0388	5536.67	Hy
0.413333	0.161092	0.0259402		0.115172	0.0505388	0.570142	spr0389	6151.07	Hy
4.19126	3.56179	6.09328		0.427283	1.08865	0.975785	spr0390	14695.5	RNA
2.79815	6.41459	5.90587		0.458248	1.46184	0.950838	spr0391	46687.7	Hy
5.375	13.1551	3.86713		2.06565	0.843615	1.16155	spr0392	23370.2	ProtS
1.57504	2.10966	2.5018		0.785483	1.26091	0.659341	spr0393	11716.4	ProtS
1.38933	1.72253	1.58172		5.62213	1.43404	3.97128	spr0394	25653	ProtS
1.9642	1.62756	0.898968		15.1804	0.512006	5.25619	spr0395	10689.3	ProtS
4.38332	2.18634	2.41449		11.9544	0.644419	2.72764	spr0396	2174.28	ProtS
0.790351	0.0919765	0.0464459		7.25592	0.0623069	0.332435	spr0397	60891.9	ProtS
7.95127	18.6434	2.3561		2.36569	0.546229	4.03902	spr0398	77157.9	ProtS
2.60782	4.73168	1.92625		1.125	0.537536	1.25678	spr0399	3073.73	Hy
1.14703	2.77635	0.987518		0.529012	0.607707	1.66909	spr0400	3838.91	Hy
0.38112	1.38029	0.726685		0.645386	0.451105	1.61273	spr0401	1416.27	AaB
0.692765	1.29391	1.15647		0.192872	0.9047	1.03481	spr0402	5947.31	AaB
1.61306	0.978063	1.10169		1.41706	1.05823	0.875326	spr0403	307.517	AaB
0.191497	0.0689235	0.0435088		0.131624	0.108274	0.0301597	spr0404	816.078	Hy
0.296932	0.0680957	0.124154		0.20123	0.0493767	0.00184577	spr0405	500.91	Hy
0.281744	0.362992	0.28546		0.227526	0.339415	0.561106	spr0406	1992.32	AaB
0.0970724	0.486134	0.409074		2.71082	0.685994	1.68724	spr0407	1230.9	Hy
1.01159	2.58453	1.83735		0.190863	0.899524	1.23995	spr0408	7436.8	TBP
1.18606	2.87773	2.21983		0.964779	1.00721	0.849712	spr0409	1755.01	TBP
0.537192	0.397763	0.246436		5.07064	0.24594	0.684736	spr0410	3418.19	Hy
2.64688	15.0381	0.55435		4.48279	0.843246	0.729699	spr0411	7607.68	Tns
0.694934	1.58319	1.15531		0.184249	0.594141	1.63088	spr0412	1804.15	Tns
1.02113	1.7148	0.276064		2.72896	0.25802	2.49583	spr0413	14422.9	TCSs
2.01496	16.772	3.3415		1.45029	8.22099	1.52534	spr0414	539.582	DNA
2.68769	3.50749	2.27083		1.88224	0.374793	1.78318	spr0415	388.446	ChM
0.205132	0.049502	0.0589574		0.0718776	0.0512849	0.63721	spr0416	431.947	Hy
0.239772	0.0751247	0.0657492		2.12188	0.15152	0.144131	spr0417	3381.12	Hy
0.804062	0.0070258	0.25111		0.515954	0.00978027	0.00218619	spr0418	1347.72	Hy
0.0285243	0.164084	0.0354471		0.214257	0.0991287	0.139834	spr0419	992.216	Hy
0.186864	0.286295	0.06719		0.125061	0.316944	0.30788	spr0420	186.247	RNA
0.017025	0.576057	0.0382451		0.045296	0.380795	0.895272	spr0421	423.017	TBP
0.0624181	0.129164	0.269971		0.310144	0.59183	0.321341	spr0422	61.061	Hy
0.211505	0.170876	0.207109		1.08966	0.49493	0.556672	spr0423	2882.12	TBP
0.012485	0.0971272	0.118784		0.107334	0.111413	1.43728	spr0424	489.855	TBP
0.0214429	0.0690041	0.105604		1.22298	0.116047	0.101069	spr0425	179.268	TBP
0.37553	2.12901	0.900786		0.505359	0.643523	0.743607	spr0426	1391.97	TBP
0.795309	1.42471	0.862405		1.26008	1.00251	0.426867	spr0427	4365.37	TBP
0.366683	1.92434	0.414179		1.00151	0.742592	1.40872	spr0428	1080.41	Hy
0.775853	0.870221	1.05155		5.45937	1.57085	2.79542	spr0429	2309.88	Hy
0.163296	0.839476	0.146058		2.62544	0.329438	1.65735	spr0430	455.875	TBP
0.724299	1.7782	1.22488		0.39148	0.801946	0.582427	spr0431	8345.79	TBP
2.34247	2.50466	2.78498		1.31767	1.34157	1.39744	spr0432	383.13	ProtS
3.80668	5.4594	4.54163		1.18408	0.809412	2.19586	spr0433	66186.1	Hy
1.10623	3.34479	0.416148		0.473267	0.223715	0.816946	spr0434	4036.04	Hy
1.36037	1.87264	1.39423		1.17654	1.03877	0.979774	spr0435	3160.19	Hy
0.715022	1.67483	1.77223		3.54554	1.09529	4.72314	spr0436	6668.71	Hy
13.8087	5.77504	8.10152		0.692016	0.569785	0.802055	spr0437	8119.35	RNA
0.713494	0.837269	0.927292		0.239166	0.682462	0.902277	spr0438	3794.08	PuPy
0.844213	6.45698	0.101926		1.23037	1.11519	0.761724	spr0439	1148.78	Hy
0.0703652	1.54798	0.302001		0.344085	3.3047	0.990811	spr0440	102.362	Cpr
0.645882	3.33184	0.611059		0.278279	0.253558	2.03805	spr0441	5026.36	ChM
0.40443	65.9077	0.251343		0.511576	1.9575	0.189306	spr0442	3109.74	Hy
3.06433	9.57747	5.43012		1.34198	0.517797	1.37594	spr0443	14423.2	AaB
4.75602	6.42984	12.3799		2.08161	1.20737	2.05958	spr0444	13706.3	AaB
0.0509267	0.0378376	0.0558004		0.27148	0.0158926	0.289412	spr0445	188.167	DNA
0.113868	0.026027	0.0197621		1.14395	0.0595376	0.00227908	spr0446	455.811	DNA
0.137419	0.160344	0.0102862		0.24573	0.0355051	0.264514	spr0447	768.17	DNA
0.237876	0.320053	0.221399		0.219519	0.161457	1.79817	spr0448	3639.81	DNA
0.258317	0.064906	0.0227367		1.05524	0.0600221	0.00920987	spr0449	208.636	DNA
0.244804	1.79401	0.0637445		6.63311	0.347588	2.1007	spr0450*	567.552	DNA
0.0126749	0.0443891	0.0534864		1.32106	0.252045	0.258598	spr0451	495.764	Hy
0.0144339	0.142397	0.0589908		2.52837	0.915977	0.407528	spr0452	307.204	Hy
0.601836	4.0553	1.47283		0.884919	0.447818	2.59612	spr0453	1803.77	Cpr
1.03731	6.67145	1.55281		1.56296	0.639872	3.66078	spr0454	8464.52	Cpr
2.54615	11.2179	7.27827		1.29382	0.933657	2.10604	spr0455	353.191	Cpr
2.74492	12.524	5.81788		1.83603	1.5427	0.978195	spr0456	3531.81	Cpr
1.97573	2.50694	2.26437		0.385068	1.19819	0.784168	spr0457	1377.02	Hy
0.98544	2.3121	0.715007		0.788405	0.835395	0.456052	spr0458	1359.64	Hy
0.889338	2.64119	0.948064		0.773671	0.860457	0.556085	spr0459	487.953	TBP
1.73063	4.00685	2.5593		0.473346	1.39788	0.5206	spr0460	532.455	TBP
0.319818	5.97638	3.4295		0.449194	0.878471	0.992009	spr0461	1268.12	Hy
0.600127	0.278661	0.0257439		1.07208	0.03141	0.176281	spr0462	7417.85	TCSs
0.184973	1.04225	0.909411		0.414593	0.264558	0.584932	spr0463	264.105	TCSs
0.346032	4.27925	0.733113		0.596492	0.794968	1.58722	spr0464	614.572	TCSs
0.19634	0.192402	0.0669904		0.877377	0.0526574	0.0786197	spr0465	782.405	TCSs
0.0604806	0.454435	0.217391		0.841179	0.0986889	0.475793	spr0466	294.64	TCSs
0.397304	2.60214	1.55939		1.32727	0.541562	1.76769	spr0467	1712.95	TCSs
0.0467179	0.288991	0.0867547		0.581386	0.0401395	1.31149	spr0468	150.305	TCSs
0.209971	3.48484	0.91085		2.77893	0.834978	12.0866	spr0469	379.715	TCSs
0.201973	2.94781	2.35107		0.757823	0.366915	9.97984	spr0470	1451.66	TCSs
0.0865162	7.43933	1.2035		1.15315	0.30441	4.1025	spr0471	821.65	TCSs
0.0644242	6.27828	1.14799		1.0189	0.297677	3.22146	spr0472	683.344	TCSs
0.242499	5.88071	5.18845		0.279014	0.340378	5.56009	spr0473	1422.44	TCSs
0.332393	19.5345	10.0743		0.306649	1.25044	0.782988	spr0474	924.197	TBP
3.47686	12.5849	2.313		0.95042	0.804963	3.42945	spr0475	533.039	Hy
3.44205	3.62353	4.15731		0.84813	0.866537	1.63475	spr0476	3820.83	ProtS
3.95523	83.0278	7.19142		0.879217	1.21165	2.67982	spr0477	6604.36	EnM
1.79441	1.15045	1.55541		0.664428	0.90382	1.81688	spr0478	22591.9	RNA
2.88857	1.47612	2.85922		0.968204	1.12166	1.48612	spr0479	9023.1	Hy
2.82749	2.14984	2.40942		1.31416	1.80337	0.77361	spr0480	7621.52	Hy
2.26279	0.566963	1.04649		1.45375	0.767964	1.62042	spr0481	13766.5	ProtS
1.81522	1.63892	2.2092		0.347064	0.791565	1.02528	spr0482	3208.79	RNA
0.208489	0.139189	0.0286013		0.950756	0.136392	0.00919995	spr0483	125.19	Hy
0.0104467	0.324567	0.287924		0.0315816	0.524036	1.51485	spr0484	617.648	Hy
0.406169	1.26547	0.874718		0.144253	0.788463	1.23131	spr0485	1843.58	Hy
1.30956	1.10434	1.25114		0.249827	1.1753	0.641043	spr0486	1157.15	Hy
0.747718	0.686377	0.961584		0.660082	0.898876	1.09794	spr0487	889.87	Hy
2.41436	1.97045	2.23352		0.379911	0.651523	0.62556	spr0488	4312.63	Hy
3.03784	3.23437	1.46627		0.307606	1.25241	1.79747	spr0489	1044.8	Hy
1.63058	1.66038	2.15159		0.29914	1.41236	0.905559	spr0490	1507.07	Hy
1.17247	0.651568	0.962202		0.389478	0.710465	0.547045	spr0491	2228.2	Hy
0.745767	0.768585	1.1643		1.1611	0.786032	1.15665	spr0492	899.184	ProtS
0.367968	3.91655	0.281379		0.092378	1.18887	0.39537	spr0493	197.202	Hy
0.347991	0.378821	0.432716		0.375937	0.545351	0.55274	spr0494	1243.82	Hy
0.205787	0.115377	0.0946222		0.442827	0.101434	0.293414	spr0495	2267.28	Tns
0.335617	0.345234	0.411815		0.332167	0.413779	0.901679	spr0496	225.113	Tns
0.479128	0.478765	0.491712		0.942739	0.527613	0.546035	spr0497	1240.09	Tns
0.441747	0.440283	0.312693		0.370825	0.442622	0.353456	spr0498	734.502	Tns
0.0804629	0.0639358	0.0184007		0.41355	0.064111	0.424249	spr0499	50.8799	Hy
0.284587	0.620326	0.141096		0.457253	1.29331	0.59606	spr0500	577.483	Hy
0.0436748	0.351941	0.379238		0.358364	0.980549	0.78821	spr0501	955.511	Hy
0.0105337	0.493479	0.385781		0.0491151	0.214353	1.95056	spr0502	388.625	Hy
0.0259894	0.384864	0.194976		0.0883679	0.305265	0.567961	spr0503	266.699	Hy
1.47217	0.438036	0.138028		0.462755	0.0832584	0.00496146	spr0504	93.0772	RNA
0.0294948	0.00862939	0.021921		0.438372	0.0354258	0.000961982	spr0505	207.921	TBP
0.145388	0.168182	0.0712317		2.7477	0.555212	1.44249	spr0506	174.225	ChM
6.00197	11.5628	5.90457		1.15476	1.9415	0.944188	spr0507	2705.28	ProtS
0.79503	1.5442	0.83179		0.357241	0.765543	1.12625	spr0508	2403.23	RNA
1.05306	0.375004	0.75901		2.64355	0.631368	0.866586	spr0509	10950.6	ProtS
1.29825	0.337314	0.100058		1.30501	0.312773	0.384885	spr0510	1616.16	Hy
0.960986	0.318508	0.135492		1.8128	0.303295	1.1075	spr0511	3049.64	Tns
0.0390612	0.57266	0.397308		1.54647	0.870167	4.15748	spr0512	7666.3	Tns
0.0173717	0.203611	0.336913		0.387007	0.635652	0.831874	spr0513	713.296	Hy
0.0160471	0.0834937	0.194082		0.401672	0.101628	0.552659	spr0514*	880.546	AaB
0.0976901	0.738871	0.778554		1.93157	1.67666	3.25183	spr0515	484.363	AaB
0.987376	2.58621	2.53275		1.96018	1.05999	3.42254	spr0516	1744.07	RNA
2.85167	2.4704	4.3887		1.69216	1.35207	1.19447	spr0517	9961.14	AaB
0.942296	3.42685	1.30338		0.58722	0.93849	1.98855	spr0518	2207.11	Hy
2.13609	2.16142	1.86176		0.64186	1.04158	1.12562	spr0519	16143.3	ProtS
2.80198	1.64263	3.32247		0.874967	1.20844	0.511948	spr0520	45851.2	Hy
2.30414	3.02764	3.94032		0.298768	1.44435	0.70088	spr0521	4313.87	Hy
0.50262	0.137717	0.0523781		1.59248	0.0646249	0.0841196	spr0522	3363.98	Hy
0.152207	0.937026	0.417838		0.679624	0.748768	1.54478	spr0523	1557.96	Tns
0.333687	0.26241	0.431197		0.54776	0.426006	0.38783	spr0524	1967.99	TBP
0.924532	0.0843589	0.055244		4.06083	0.758479	0.393424	spr0525	1346.29	TBP
0.144355	0.330657	0.487504		0.720307	0.735802	1.39759	spr0526	386.787	TBP
0.0907718	0.26245	0.0467329		2.27054	0.317091	0.12114	spr0527	1425.66	TCSs
0.26327	0.567606	0.419656		3.21444	1.10571	1.0038	spr0528	849.63	TCSs
0.225316	0.987536	0.402204		0.229168	1.02163	0.43585	spr0529	6267.65	TCSs
5.2443	8.966	13.7704		0.380716	1.06686	1.43168	spr0530	668.559	ChM
0.0807734	0.32217	0.0631523		0.348627	0.189372	0.144413	spr0531	4274.15	Hy
0.541042	0.732415	0.669385		0.703597	0.970985	0.952594	spr0532	1788.55	TBP
0.249177	1.30535	0.927938		0.230625	0.922972	2.33672	spr0533	837.985	TBP
0.509844	1.05527	1.02776		0.409891	1.35691	0.436758	spr0534	1202.12	TBP
0.697413	0.623794	0.764697		0.884237	1.14101	0.714795	spr0535	2191.57	TBP
0.252027	0.30706	0.673457		1.84006	0.530859	0.2433	spr0536	723.973	TBP
2.2019	1.30731	0.983572		9.23491	0.983833	1.37248	spr0537	1367.86	DNA
2.45098	1.14897	1.49048		7.13012	0.351942	0.824396	spr0538	9006.21	Hy
1.63954	2.24341	2.96447		0.863209	1.8008	1.05603	spr0539	2440.09	CIMet
0.72792	0.0745092	0.0847266		1.2876	0.113429	0.282412	spr0540	932.728	CE
0.533429	0.45679	0.754526		0.478439	0.162791	0.42444	spr0541	1690.51	CE
2.71212	12.438	4.84557		0.672736	1.33123	0.829644	spr0542	773.529	Hy
0.634845	3.73814	0.633584		0.685204	0.754009	1.44195	spr0543	851.5	DNA
0.723817	1.02169	1.45834		0.55907	1.3166	0.423458	spr0544	2551.51	Hy
0.983042	1.08409	0.610614		0.943314	1.09973	0.081943	spr0545	6037.04	TBP
2.65802	4.60422	1.53652		0.574922	0.977291	0.159663	spr0546	14080	CIMet
0.966279	2.84868	2.04119		1.33268	1.36618	0.807978	spr0547	3706.87	ProtF
2.23484	2.24544	2.06486		0.526611	1.31103	0.47689	spr0548	838.984	Hy
0.540737	1.63718	1.5558		1.71456	1.75566	1.99401	spr0549	726.52	Hy
0.137218	2.68387	0.821784		0.294614	1.6759	1.3462	spr0550	8522.07	Hy
1.88044	1.97672	0.780633		0.887771	0.35467	0.47911	spr0551	16813.2	TBP
1.20119	10.6571	1.14846		3.94285	1.34062	2.66519	spr0552	5380.51	Hy
1.01804	1.11084	1.21838		0.894865	1.03069	1.39448	spr0553	2583.35	Hy
0.614978	0.837845	0.584522		0.698379	0.893752	1.10024	spr0554	13808	Hy
19.5638	9.97412	17.8335		0.935917	0.837058	0.828745	spr0555	12966	ProtS
5.26338	17.4675	6.6442		0.346523	0.487801	2.14726	spr0556	16941.7	ProtS
3.49586	4.01529	2.57024		0.638772	0.650517	0.236841	spr0557	2848.67	TBP
1.58691	5.92154	1.68222		0.174325	0.557293	0.990028	spr0558	7626.85	Hy
0.648203	4.40268	0.438859		0.207254	0.605329	1.07513	spr0559	4292.33	Hy
1.28315	3.92939	0.998606		0.638072	0.591853	1.60981	spr0560	64.305	Hy
0.199305	0.10244	0.0316818		0.783774	0.10342	0.956914	spr0561	1759.29	Cpr
0.0274053	0.28486	0.0413857		0.152219	0.102474	0.268189	spr0562	9203.14	TBP
0.216269	0.651856	0.350803		0.488817	0.520604	0.624738	spr0563	8694.41	TBP
0.18414	0.59081	0.530278		0.345379	0.416034	0.908411	spr0564	653.66	TBP
0.101484	1.56821	0.385125		0.506616	0.40972	3.47757	spr0565	161.078	Cpr
0.0236626	0.0819992	0.149897		0.404692	0.0990354	0.249911	spr0566	515.763	Hy
0.269956	1.10501	0.0450033		0.461392	0.0655265	0.529832	spr0567	699.309	Hy
0.504488	2.15782	0.135127		0.673015	0.242783	1.33486	spr0568	902.344	Hy
0.277843	16.6455	0.0677628		0.838492	2.21954	0.604746	spr0569	4594.04	Hy
0.486934	0.902835	0.958571		0.345198	0.689893	0.652191	spr0570	15659.7	Hy
0.953779	1.1089	1.83266		0.472186	1.1784	0.599463	spr0571	3756.83	Hy
0.82887	1.30192	1.11475		0.288253	1.49671	0.371715	spr0572	636.519	Hy
0.363903	0.644269	0.434885		0.178745	0.253212	1.06781	spr0573	572.83	TBP
0.323837	0.905054	0.734852		0.520908	0.98834	0.45831	spr0574	762.968	Hy
0.0331402	0.0177768	0.0462764		0.962853	0.00804102	0.0101152	spr0575	1021.18	EnM
0.0666415	0.146879	0.434743		2.1201	1.0629	0.822867	spr0576	557.925	Hy
0.0150749	3.52896	0.415814		0.35416	4.38888	0.896136	spr0577	824.185	ProtF
0.19749	1.15767	0.247221		0.853199	0.381429	0.555968	spr0578	483.654	TCSs
0.281033	1.46094	0.470875		2.81615	1.5861	2.68749	spr0579	48992.9	TCSs
0.40596	2.20048	0.523813		1.80066	0.187505	1.73187	spr0580	2923.78	Hy
4.54642	3.61764	3.25531		1.90448	1.07558	1.50094	spr0581	504.117	Cpr
1.36754	9.06269	0.351224		0.162933	0.83001	0.265231	spr0582	1988.41	AaB
0.547124	1.68717	1.14915		0.221295	0.62174	0.514176	spr0583	2687.22	Hy
0.415565	0.532851	0.284995		0.179664	0.205712	0.323843	spr0584	4136.45	ChM
0.28677	0.892695	0.136644		0.785299	0.15591	0.878462	spr0585	20107.4	PuPy
6.62516	8.41361	16.1395		2.17572	1.37131	2.76685	spr0586	14768.3	Hy
9.46856	8.50472	9.29521		4.06195	2.22253	1.53	spr0587	676.763	Hy
7.41692	8.32957	5.75407		3.19729	2.01318	1.85334	spr0588	11100.3	ProtS
1.78285	1.31076	1.92629		0.603943	1.41697	0.98263	spr0589	5928.45	Hy
0.215774	0.568676	0.391992		0.107207	0.314325	0.854486	spr0590	26903.2	Hy
1.59759	2.47467	2.688		0.695334	1.99411	0.981766	spr0591	6123.15	Hy
0.886825	1.65954	1.44513		0.259479	0.819501	1.21017	spr0592	282.953	Hy
1.09094	0.636571	0.35523		0.809409	0.387779	0.252795	spr0593	552.336	RNA
1.31553	0.416041	0.241235		0.54268	0.0572087	0.453149	spr0594	8364.26	Hy
3.35716	2.55639	4.43301		0.838808	0.646209	1.10151	spr0595	3116	Hy
1.78269	0.21321	0.303533		2.99291	0.143808	0.218484	spr0596	659.059	Hy
1.61319	0.788287	0.444921		1.06477	0.766568	0.500581	spr0597	16598.7	ProtS
7.4228	3.84069	3.08511		3.32302	0.496473	1.87545	spr0598	84482.2	ProtS
3.29183	2.93841	1.0239		0.169987	0.625587	0.551664	spr0599	2051.17	Hy
0.0737854	0.159069	0.16829		0.409653	0.239544	0.037528	spr0600	121.395	Hy
0.0305203	0.18458	0.125891		1.22923	0.219367	1.70851	spr0601	540.923	Hy
0.0292299	0.519977	0.204008		0.136655	0.371804	0.69572	spr0602	2595.17	TBP
1.81146	4.23719	1.94516		0.712118	1.04249	0.621539	spr0603	3319.13	CE
1.96892	2.06774	2.22376		0.54677	1.22655	0.951956	spr0604	2813.84	CE
0.31863	0.262389	0.183755		0.224671	0.170086	1.24374	spr0605	1178.51	Cpr
0.492299	0.185774	0.208492		0.160531	0.160292	0.145111	spr0606	310.748	Hy
0.842007	0.046115	0.0686025		0.256046	0.027217	0.00247683	spr0607	162.735	Hy
0.316843	0.0420729	0.0147618		1.44167	0.0792084	0.0108073	spr0608	980.287	Hy
0.0368362	0.052654	0.0913823		0.762476	0.0728453	0.00482569	spr0609	2131.41	TBP
0.0379013	0.303522	0.0826878		0.436136	0.253874	0.32501	spr0610	2003.92	TBP
0.182883	0.12318	0.104049		0.350333	0.175677	0.148687	spr0611	2188.29	Hy
1.47643	1.99244	0.264055		0.448455	0.321643	0.353884	spr0612	5307.14	Tns
27.8539	39.3659	26.6116		1.4677	2.08589	0.319718	spr0613	2670.04	PuPy
0.82704	1.03557	1.81725		0.264296	1.43782	1.07336	spr0614	357.922	PuPy
0.952872	0.961066	0.423052		0.249723	0.191914	0.395891	spr0615	258.828	Hy
0.240676	0.0491432	0.122465		0.575638	0.0904763	0.125519	spr0616	1159.21	Hy
0.0842514	0.0702236	0.157819		0.908254	0.155236	0.753409	spr0617	198.507	Hy
0.331969	0.0378648	0.065576		0.703588	0.102587	0.00234016	spr0618	522.859	Hy
0.0777409	0.0292092	0.243464		0.698148	0.0619215	0.00330654	spr0619	919.363	TBP
0.0973918	0.414452	0.296568		0.318452	0.547683	1.16311	spr0620	2759.92	TBP
0.240971	0.351912	0.85199		0.305945	0.975322	0.398748	spr0621	2865.79	TBP
0.0164259	0.302915	0.465305		0.112614	0.444053	1.0199	spr0622	930.015	TBP
0.120263	0.298964	0.440459		1.6205	1.29967	0.993999	spr0623	521.437	TBP
0.149565	0.140362	0.194543		1.07402	0.563959	0.887701	spr0624	8239.39	TBP
0.087307	0.929312	0.284777		0.593155	0.938927	0.555452	spr0625	869.051	CE
7.26036	7.44622	6.1006		0.921562	1.02483	0.834638	spr0626	4163.65	ProtS
0.604871	4.83315	0.610042		0.618775	1.35231	1.17114	spr0627	965.748	Cpr
0.626037	0.58394	0.135152		0.204016	0.495042	0.820139	spr0628	574.393	Hy
0.0963835	0.258926	0.130505		0.227016	0.399009	0.336548	spr0629	381.826	BCPCs
0.163149	0.00864313	0.0510026		0.333185	0.0568385	0.0963257	spr0630	421.685	BCPCs
0.259218	0.208614	0.117568		0.102187	0.277969	0.00747498	spr0631	421.745	Hy
0.0810265	0.458333	0.438611		0.387851	1.39236	0.91628	spr0632	258.326	TBP
0.0618681	0.395822	0.272483		0.166626	1.02016	1.13463	spr0633	317.849	Hy
0.0380021	0.187068	0.19909		0.826924	0.320173	1.12715	spr0634	592.824	RNA
0.0543437	0.365114	0.321729		0.261534	0.614703	0.624235	spr0635	214.805	Hy
0.0121667	0.358146	0.250526		0.34468	0.635874	1.3534	spr0636	113.959	BCPCs
0.0281898	0.216297	0.250345		0.170862	0.679966	0.976134	spr0637	6805.42	BCPCs
1.46613	0.912755	1.07222		0.624409	0.842667	0.934329	spr0638	3230.92	PuPy
0.3723	0.317452	0.234212		1.65477	0.536115	0.520967	spr0639	1261.54	RNA
0.0402664	0.231457	0.403697		0.714381	0.368077	0.409501	spr0640	378.266	Hy
0.0817575	0.480089	0.544825		0.655672	0.98806	0.805418	spr0641	20798.3	TBP
7.09288	2.0221	2.7703		1.6118	0.682446	0.481566	spr0642	1128.42	Cpr
1.03055	0.848537	1.18763		0.269011	0.352559	1.34649	spr0643	1714.11	Hy
0.298443	0.565102	0.491566		0.939246	1.16475	0.80879	spr0644	786.497	Tns
0.339223	1.38205	0.840939		2.16887	0.621461	0.826413	spr0645	1042.32	Hy
0.0926661	0.248059	0.311325		1.17464	1.17551	0.800696	spr0646	287.834	ChM
0.31461	1.0131	0.592348		0.732361	0.547451	0.720397	spr0647	244.228	ChM
0.171522	0.446635	0.361229		0.700264	0.948746	0.94257	spr0648	289.085	TBP
0.317041	0.549416	0.667824		2.63148	1.40461	2.09344	spr0649	1435.72	RNA
1.17848	0.954101	1.4534		0.744315	1.19568	0.86875	spr0650	667.62	Hy
1.23947	8.73145	1.98063		0.659997	1.05949	1.37568	spr0651	570.413	Hy
0.725657	1.17067	0.78981		1.03183	0.480077	2.06346	spr0652	390.098	Hy
0.291377	1.11506	0.472133		1.25607	0.640572	1.50781	spr0653	3301.04	Hy
0.491783	1.16157	1.03685		0.739816	0.760742	2.43664	spr0654	2537.41	PuPy
1.32997	1.20958	0.468964		5.71698	0.440392	1.30883	spr0655	10954.6	PuPy
1.73922	7.26935	1.76651		1.33935	0.938988	1.96223	spr0656	1800.85	ProtF
0.677778	2.08006	0.353341		3.11558	0.171719	1.45662	spr0657	2663.07	Hy
4.76284	4.01732	4.93912		4.20145	1.3938	2.81143	spr0658	1499.88	Hy
4.749	4.01455	4.96496		4.31547	1.42904	2.8092	spr0659	1817.51	TBP
0.465977	1.3265	0.535775		0.315961	0.411384	3.67976	spr0660	1682.42	TBP
0.623092	0.892557	0.901123		0.685683	0.878176	0.391554	spr0661	4600.52	TBP
0.748065	2.18491	1.30932		0.307393	1.27964	1.36232	spr0662	486.836	TBP
0.468436	1.12588	0.9623		0.556968	0.686219	2.22105	spr0663	372.005	TBP
0.214449	0.703632	0.262804		0.531133	0.471062	1.05448	spr0664	5118.77	RNA
1.35932	6.85446	1.14513		1.36834	0.405713	5.89197	spr0665	1978.79	ProtF
3.4829	1.52089	3.09798		2.41407	1.37794	2.1912	spr0666	2367.76	Cpr
2.50318	1.56307	4.73747		0.514207	1.13987	0.92266	spr0667	2374.87	Cpr
0.267721	0.540445	0.415221		0.252755	0.461821	1.2482	spr0668	232.539	ChM
0.0270632	0.378514	0.161717		0.323904	0.734358	0.423772	spr0669	2920.45	Hy
6.25122	2.37165	0.422504		3.25377	0.33071	1.03814	spr0670	5898.82	RNA
2.53631	2.05116	1.98108		3.02332	0.512966	0.458133	spr0671	4666.62	AaB
1.58465	2.01358	2.35872		0.758394	0.710952	1.94304	spr0672	922.616	PuPy
0.959616	3.2093	1.33523		0.276543	0.648525	1.95508	spr0673	15332.9	DNA
1.43462	1.72381	1.26937		0.529766	0.540294	2.20349	spr0674	2887.02	Cpr
1.38022	7.52411	2.11686		0.407829	0.221301	3.3816	spr0675	10017.4	Hy
0.717924	2.72531	1.58543		0.285189	0.878741	1.37418	spr0676	1799.57	Hy
2.16237	3.0586	3.08767		0.497978	1.1723	0.478781	spr0677	396.29	Hy
1.31878	1.4455	2.30586		0.774466	0.811631	1.32232	spr0678	1806.23	TBP
3.28365	3.83802	2.63057		1.80374	1.03066	0.498782	spr0679	551.334	ProtF
0.0498907	0.0985205	0.196172		0.398459	0.0396876	1.08396	spr0680	9244.31	Hy
0.0609481	0.10961	0.0704902		0.359605	0.178983	0.251716	spr0681	14485.2	Hy
5.26389	5.64226	9.39779		1.41124	0.589409	1.09264	spr0682	5533.14	ProtS
5.16251	8.08464	4.82193		0.398683	0.473664	0.990178	spr0683	482.111	Hy
0.759679	0.820262	0.711824		0.608486	0.089504	0.306992	spr0684	2096.77	Hy
0.344417	0.123384	0.162968		0.226139	0.127204	0.845245	spr0685	8011.63	Hy
1.07097	1.67971	1.64917		0.946628	1.21217	2.30544	spr0686	5684.66	ProtS
1.23865	1.93175	2.21965		0.38691	0.903108	1.18152	spr0687	4616.11	ProtS
0.659517	0.674394	0.925197		0.831657	0.423566	1.06135	spr0688	8886.83	Hy
0.878086	1.61533	0.965644		1.44321	0.473567	0.852222	spr0689	2237.91	Hy
0.99765	1.76375	0.761178		1.51217	0.435339	0.900861	spr0690	44257.6	TCSs
0.577066	1.69042	1.50119		0.582321	0.77706	0.883988	spr0691	1137.21	BCPCs
5.1269	0.914856	1.98504		26.9182	1.686	3.44931	spr0692	240.487	Cpr
1.44997	2.29543	2.28664		1.32177	0.682221	0.991872	spr0693	372.56	Hy
0.636671	1.50253	0.502462		0.648237	0.459223	1.39758	spr0694	1020.87	TBP
2.07989	2.27306	3.93704		3.07353	0.89262	1.70457	spr0695	361.047	Hy
0.836887	4.92335	1.22594		0.430921	0.694391	0.997989	spr0696	389.305	ProtS
0.70971	2.37233	0.556213		0.477295	0.256827	0.831746	spr0697	846.555	Hy
0.278188	1.35044	0.954204		0.868217	0.989522	1.12888	spr0698	620.56	Hy
0.388566	0.284079	0.0849976		1.07901	0.0864406	0.505255	spr0699	1031.37	Hy
0.154167	12.4528	0.466774		1.12685	7.27001	2.29246	spr0700	1507.99	Hy
0.771826	1.18326	1.62545		0.366724	1.08842	0.470117	spr0701	974.037	FaPhlM
0.481931	0.919137	1.1987		0.263152	1.36491	0.963221	spr0702	1149.33	Hy
0.214553	0.0562695	0.0408162		0.465728	0.0282184	0.56444	spr0703	9014.73	Hy
0.056189	0.0981547	0.101824		0.443894	0.106524	0.00275125	spr0704	4468.98	Hy
0.190511	0.60395	0.668489		1.02301	0.36167	0.796153	spr0705	5156.43	Hy
1.27107	2.04843	1.48019		2.44809	0.677982	0.305381	spr0706	837.503	ProtF
1.4864	4.72999	1.89452		0.458534	0.314142	0.661829	spr0707	1215.34	TCSs
0.130451	0.718175	0.328064		0.0850876	0.144319	1.35119	spr0708	1495.77	TCSs
4.07234	2.21798	0.495146		1.17474	0.573961	0.200436	spr0709	2594.29	Hy
4.05623	2.18778	0.492978		1.17702	0.56088	0.197687	spr0710	137.47	ProtF
0.748625	0.883284	0.780158		0.666464	0.554197	1.11518	spr0711	568.138	DNA
1.28466	0.860962	0.816816		1.56074	0.275236	1.51752	spr0712	1518.02	Cpr
0.389078	2.4283	0.778387		0.881371	1.10685	1.40286	spr0713	1226.44	BCPCs
1.5815	4.16719	1.24578		0.420002	0.241858	0.181448	spr0714	13931.6	CIMet
1.44349	2.31791	4.3827		0.23421	1.61703	1.42313	spr0715	1016.84	DNA
2.21621	0.964333	0.397714		0.90958	0.177955	0.755063	spr0716	659.547	Cpr
1.26552	0.27382	0.268342		0.407319	0.480608	0.19873	spr0717	907.8	Tns
0.70829	1.07562	1.77986		0.219277	1.13621	1.50644	spr0718	3704.02	Tns
0.664202	1.14827	1.87493		0.655065	0.426103	0.642687	spr0719	2521.13	Tns
0.776788	4.47453	0.599143		0.367093	0.178927	1.29968	spr0720	781.42	Hy
0.0220873	0.124506	0.149691		0.823357	0.19486	3.16013	spr0721	7604.78	Hy
0.415427	0.362237	0.383175		1.63506	0.350154	2.63597	spr0722	13828.9	Tns
0.19891	0.820536	0.192523		2.70401	0.209833	1.07445	spr0723	6315.54	Tns
0.169489	0.376475	0.350478		0.306967	0.144889	1.12756	spr0724	3498.98	Tns
0.75361	0.621081	0.109128		2.5377	0.39787	0.41813	spr0725	1154.96	ProtF
5.8044	8.94081	4.42249		4.16084	0.802414	2.28858	spr0726	28006.6	Hy
1.44863	7.6545	0.599679		6.49636	1.72269	1.74716	spr0727	35406.4	TBP
0.454433	2.43463	0.885079		4.30351	0.470667	4.32243	spr0728	6691.52	TBP
1.909	1.97948	1.6325		10.8189	1.09511	11.9509	spr0729	243.569	CIMet
1.74019	1.09917	1.71781		4.10108	0.563443	1.00327	spr0730	1215.72	Hy
4.94471	7.52829	2.80635		1.49587	0.689112	0.898474	spr0731	2443.13	ChM
1.43921	3.54929	3.07764		0.48689	1.18747	1.57572	spr0732	16627.5	CIMet
1.71219	3.67142	3.62568		0.558916	1.32285	1.84328	spr0733	37824.3	Hy
1.10959	1.88935	1.41894		0.213656	0.698761	1.21672	spr0734	4193.51	PuPy
0.510408	1.63165	0.676051		0.576242	0.675206	1.83462	spr0735	91667.7	Hy
0.958329	2.79284	1.84041		0.209907	1.14034	0.772401	spr0736	2024.95	Hy
0.301689	1.52767	0.949954		0.169822	0.592116	1.58689	spr0737	2025.5	Hy
0.651914	1.9571	1.89304		0.164835	0.516155	2.75522	spr0738	5496.24	PuPy
2.39884	12.7784	2.12789		0.241742	0.686345	1.77108	spr0739	5864.6	RNA
8.9624	7.16879	1.55653		2.67647	0.662194	0.845529	spr0740	251.618	ProtS
0.184292	0.328411	0.0149144		3.32125	0.0827009	1.18805	spr0741	251.353	BCPCs
0.169812	0.124475	0.0148838		5.39931	0.0633545	0.122827	spr0742	1200.38	Hy
0.156387	9.54233	0.776717		0.639368	0.434081	2.11429	spr0743	499.617	Hy
0.115389	0.962008	0.214683		0.389686	0.37291	1.308	spr0744	1894.91	PuPy
2.07292	2.17272	2.17845		0.792839	0.269083	2.57331	spr0745	6814.15	PuPy
5.29799	7.97473	10.6873		2.94812	1.82805	1.30892	spr0746	7052.08	PuPy
6.52342	6.78831	9.28525		3.2624	1.8508	1.27157	spr0747	944.682	Hy
1.72885	4.20702	2.35594		0.385509	0.805658	1.00956	spr0748	5720.32	TBP
1.67835	3.72434	3.95916		0.195495	0.622235	1.35421	spr0749	33003.1	TBP
2.72005	4.75434	5.64049		0.661555	1.40973	1.6166	spr0750	362.045	TBP
0.235674	25.2068	0.16658		0.370578	1.67709	0.0784952	spr0751	851.818	Tns
0.119556	1.13401	0.194147		1.17135	0.411221	3.76871	spr0752	1744.46	Tns
0.737019	0.89746	1.14341		0.883568	0.7759	0.776923	spr0753	602.43	Tns
1	1	1		1	1	1	spr0754	598.13	Tns
1.47935	5.89392	1.14823		0.855904	0.642492	0.504475	spr0755	2222.95	Hy
4.40789	1.04228	2.39171		2.37918	0.776345	1.18593	spr0756	10822.2	DNA
2.30173	1.54849	2.0837		2.49673	0.788609	1.35985	spr0757	1567.81	DNA
0.782455	0.549164	0.472706		1.54971	0.0447216	0.859485	spr0758	3350.73	AaB
0.792486	2.61626	1.71522		0.652028	0.646809	1.71332	spr0759	1541.51	TBP
0.240146	0.436807	0.0745043		0.880015	0.203306	0.00359097	spr0760	2116.35	Hy
0.504807	0.161506	0.0964621		0.819463	0.102225	0.223714	spr0761	453.883	Hy
1.81006	0.687833	0.823849		0.766965	0.205522	0.578095	spr0762	782.578	ProtF
1.36677	0.233382	0.387751		1.00309	0.0999476	0.608942	spr0763	72876.9	Hy
25.8172	6.84519	16.2682		1.01131	0.384238	0.339601	spr0764	7402.62	ProtS
0.916998	95.4352	0.351125		0.27354	11.5084	0.00262806	spr0765	2501.24	Tns
1.69123	4.8749	4.00284		0.225619	0.811615	1.67838	spr0766	1369.7	Tns
1.22955	0.845187	0.821496		0.922003	0.795675	0.79558	spr0767	353.792	Tns
1.08022	0.829208	0.349464		0.887485	0.0837513	0.407291	spr0768	1838.85	Hy
1.32686	2.28784	1.0489		0.203859	0.788446	0.384574	spr0769	7537.15	DNA
1.46823	4.34418	0.727054		0.873618	0.255565	1.19853	spr0770	14169.8	Hy
3.23992	1.42818	0.304459		1.47293	0.262878	0.307942	spr0771	36117.6	TBP
6.69589	2.92059	2.09186		0.962077	1.66741	0.247023	spr0772	17781.8	Hy
4.04222	1.37139	1.62625		0.310153	0.949048	0.719723	spr0773	13482.5	Hy
4.77031	1.47399	1.7872		0.550131	1.39004	0.806785	spr0774	5577.04	CIMet
2.21326	1.12974	1.17677		0.298018	0.686695	0.486177	spr0775	1974	Hy
0.868761	15.9004	1.63647		1.05214	0.339954	3.47691	spr0776	1610.79	CE
1.12777	15.0859	1.01834		1.10579	0.0711714	0.561696	spr0777	13106.4	Hy
1.14184	0.476283	0.747132		0.467896	0.62357	0.391853	spr0778	5894.3	RNA
0.277921	1.3242	1.17136		1.04975	1.17241	3.26274	spr0779	19292.6	ChM
0.352063	0.666689	1.3428		5.31787	1.0065	10.089	spr0780	557.019	ChM
0.294213	12.3856	0.424961		1.32027	0.252524	3.13148	spr0781	1213.33	Cpr
0.233095	7.13689	0.529759		1.05202	1.20081	1.06556	spr0782	880.722	Hy
0.249416	7.56444	0.707822		0.910635	1.42476	1.31647	spr0783	973.592	CIMet
0.669056	1.17595	0.730268		0.582022	1.01793	0.718064	spr0784	602.646	BCPCs
0.15473	12.1384	0.581265		0.398396	0.414111	0.370291	spr0785	3843.36	Hy
0.025968	0.342267	0.290195		0.224207	0.664803	1.2717	spr0786	4685.7	Hy
0.178381	0.36435	0.620113		0.362184	1.41277	0.380307	spr0787	2116.18	Hy
0.212648	0.329001	0.518414		1.17988	0.92407	0.634097	spr0788	197.761	Hy
0.181704	0.296575	0.536597		1.14341	0.961387	0.729167	spr0789	445.254	Hy
0.0673895	0.0612084	0.0741492		1.93719	0.130248	0.197576	spr0790	346.433	DNA
0.140415	0.0720267	0.0404554		0.146295	0.0735925	0.692741	spr0791	725.927	DNA
1.01778	4.34859	1.65841		0.424114	0.794014	0.807599	spr0792	1852.34	DNA
0.28489	0.575943	0.888103		0.902449	1.45997	3.47919	spr0793	243.485	RNA
0.182381	0.687071	0.0319138		17.0472	0.402373	0.00173707	spr0794	226.312	ProtF
0.276059	0.668586	0.125946		3.33045	0.219423	0.366342	spr0795	16297.1	DNA
21.2255	17.0958	16.7409		5.45086	1.82649	1.77898	spr0796	14880.2	ChM
5.30218	4.96517	6.82558		1.29713	1.03407	2.01049	spr0797	4372.01	ChM
0.453121	0.1366	0.186828		0.455008	0.233626	0.0347379	spr0798	346.593	Hy
0.235944	0.899124	0.50926		0.256158	1.1709	0.23017	spr0799	4731.29	Hy
0.142881	0.604655	0.170232		0.124914	0.23563	0.658998	spr0800	1714.22	Hy
0.140738	0.205374	0.00912052		0.120898	0.178071	0.401829	spr0801	365.094	Tns
0.197687	0.0959008	0.157098		0.30624	0.119345	0.149489	spr0802	337.324	Hy
0.0432232	0.161044	0.0517664		0.212952	0.184419	0.401053	spr0803	14625.7	Hy
1.0408	0.303126	0.722546		0.369151	0.417706	0.772833	spr0804	963.827	Hy
0.440218	7.75351	2.02871		0.83558	0.0936119	37.4221	spr0805	394.087	Hy
0.337217	0.094858	0.0170938		3.61566	0.0494831	0.00267436	spr0806	214.254	Hy
0.0260835	0.13548	0.00956643		0.844931	0.0481322	0.105771	spr0807	376.83	Hy
0.611428	1.98508	0.675473		0.947825	0.463302	0.606574	spr0808	6557.43	RNA
0.76008	1.67522	1.68392		0.338344	1.88163	0.992684	spr0809	5625.93	Hy
0.926758	2.48455	1.17992		0.591026	0.783946	1.87392	spr0810	8246.91	Hy
0.133693	0.902317	0.247267		2.41744	0.204574	2.07807	spr0811	387.033	Hy
0.034877	0.183719	0.227112		1.01892	0.203928	2.10243	spr0812	74.6603	TBP
0.0353064	0.480865	0.628466		0.538781	0.906022	1.99745	spr0813	1668.76	TBP
0.112715	0.36985	0.525372		0.293778	1.36766	0.588623	spr0814	2122.52	Hy
0.49079	1.27332	0.192965		0.746491	0.125075	1.71037	spr0815	6911.89	Tns
2.70103	3.58865	2.03151		0.449666	0.759546	1.3828	spr0816	10262.1	EnM
0.889473	2.51384	0.333595		0.576366	0.296384	1.99075	spr0817	2579.17	Tns
0.469892	1.85526	0.417278		0.287372	0.584018	2.20613	spr0818	5060.02	Tns
0.771789	3.65294	1.30131		2.53115	0.820317	9.09261	spr0819	6863.68	CIMet
0.852742	2.49818	1.42034		1.14876	0.700115	4.50711	spr0820	4531.78	Hy
1.84291	2.04055	2.32546		0.536305	1.03421	1.50396	spr0821	5367.37	CIMet
2.16363	1.95046	2.80995		0.788393	0.979951	0.688559	spr0822	4428.18	Hy
2.46851	1.91288	2.32278		0.383083	1.16751	0.728044	spr0823	903.414	AaB
0.469612	19.0204	1.03604		0.914096	1.04065	0.883949	spr0824	601.888	Hy
0.0414351	0.245977	0.0450742		2.18158	0.23797	1.09629	spr0825	1233.96	Hy
0.0542357	0.565345	0.0541953		1.3499	0.305106	1.66494	spr0826	13457.3	Hy
3.16663	27.3095	1.68627		0.9447	0.247623	1.50609	spr0827	2528.79	Hy
3.19536	27.6586	1.81092		0.937856	0.264206	1.56358	spr0828	3333.04	RNA
1.574	1.09261	2.5045		0.415018	0.981192	0.815291	spr0829	3594.61	ProtF
0.649493	0.618264	1.30696		0.397218	0.671931	1.88716	spr0830	654.677	ProtS
0.734729	0.588341	0.608069		0.223662	0.492462	0.65363	spr0831	1620.92	Cpr
1.8088	2.62663	0.964604		3.39666	0.464131	0.922825	spr0832	905.176	AaB
0.726951	4.66006	0.90975		0.238472	1.25996	0.8508	spr0833	11877.2	AaB
1.50858	1.71353	2.02251		0.611476	1.27684	0.481536	spr0834	644.092	AaB
3.06188	14.3883	2.25018		1.90341	1.18213	1.40735	spr0835	2281.17	PuPy
1.45764	1.59527	4.24023		0.36903	1.37172	0.322372	spr0836	1729.77	DNA
0.337985	1.91455	0.607815		0.278593	0.697313	0.999045	spr0837	1575.02	Hy
1.68231	1.95215	3.37096		0.328585	1.58307	0.822106	spr0838	281.72	Hy
0.255452	0.0211805	0.124823		0.545578	0.246353	0.00209861	spr0839	241.424	Hy
0.0663764	2.358	0.367815		0.824361	0.385573	0.150633	spr0840	506.744	Hy
0.212164	0.570673	0.262721		0.254022	0.6813	1.20803	spr0841	938.679	Tns
0.0363686	0.147515	0.108575		0.962247	0.122661	0.611954	spr0842	383.853	Tns
0.0270232	0.123015	0.0558111		1.13518	0.104157	0.417074	spr0843	1964.96	Hy
1.09162	3.09688	1.25763		4.27636	2.35674	1.93816	spr0844	29734.4	TBP
5.4185	9.90297	2.86099		0.76784	0.566078	1.89725	spr0845	59844.4	PuPy
7.52953	2.60012	5.69572		2.16522	0.952479	1.02906	spr0846	26781.6	ProtS
0.487356	1.60343	0.700325		0.324079	0.407447	0.965467	spr0847	41167.2	Hy
0.743655	4.73805	2.7257		0.213447	2.00716	0.759478	spr0848	10832.4	Hy
1.50027	1.87161	2.31544		0.805804	0.419377	0.894232	spr0849	18775.4	Hy
0.957863	2.70338	0.344331		1.5581	0.500674	1.33552	spr0850	87709.1	Hy
0.629229	3.58352	0.482675		0.137186	0.418754	1.86081	spr0851	9631.86	Hy
1.26788	1.52033	1.52077		0.999909	1.4483	0.645269	spr0852	29931.9	EnM
1.27513	1.23582	1.06591		1.43143	1.52907	0.536286	spr0853	1401.17	EnM
0.451801	0.856111	1.24062		0.451967	0.669696	1.26682	spr0854	649.012	EnM
0.131709	1.94052	0.620169		0.547927	0.534849	1.74874	spr0855	353.104	Hy
4.2634	7.35485	2.48834		0.981965	1.03202	0.765838	spr0856	164.483	TCSs
3.6331	3.29765	3.09433		0.695598	0.786173	0.958778	spr0857	2440.37	TCSs
2.27939	4.25648	0.844424		0.616463	0.412486	1.81758	spr0858	1633.18	TCSs
3.45699	5.61055	5.34763		0.924018	0.497528	2.34948	spr0859	455.78	TCSs
3.16712	1.09179	0.544051		2.53764	0.143264	2.33004	spr0860	52004.3	TCSs
18.4278	56.3457	23.3501		1.27967	1.95899	0.769636	spr0861	32628.9	ProtS
7.04328	9.71381	11.9652		0.646411	1.65629	0.842138	spr0862	16785.3	ProtS
4.1506	4.24457	2.98007		0.250973	0.627492	2.1512	spr0863	23410.3	ProtS
3.81594	12.5812	9.13117		0.259662	4.92421	1.23085	spr0864	1065.2	EnM
2.49472	16.3256	4.02435		0.378153	1.66738	1.84949	spr0865	5653.3	PuPy
0.737395	1.09021	1.90746		3.52679	2.06167	0.970469	spr0866	136.677	PuPy
0.208368	0.712587	0.436264		0.376531	0.346512	0.555221	spr0867	1202.43	Cpr
1.36394	1.93921	0.700321		1.88379	0.774275	0.794601	spr0868	7968.68	Cpr
1.39288	0.67421	0.671355		1.51947	0.348953	0.384769	spr0869	2153.08	Hy
2.09724	2.90696	2.51899		1.78164	1.04953	1.17921	spr0870	14275.6	FaPhlM
2.75938	3.83598	3.34598		1.42436	1.47596	0.661348	spr0871	3436.67	TCSs
1.02076	2.38223	1.11966		3.32059	0.557147	3.97075	spr0872	4169.2	DNA
2.00088	2.46223	2.58908		0.450332	1.36558	1.15271	spr0873	1603.19	FaPhlM
1.16503	3.64313	2.24955		0.243592	1.06333	1.37165	spr0874	32845.7	Hy
1.50852	3.06253	2.59658		0.341536	1.16446	1.51807	spr0875	8180.19	TBP
1.8452	0.686884	0.998139		1.52794	0.644119	0.359079	spr0876	4865.64	ProtS
5.70532	6.30284	4.15393		0.673382	0.330571	0.294719	spr0877	4886.35	ProtF
1.99741	2.21546	1.45684		1.51763	0.247923	4.0823	spr0878	7462.79	RNA
1.52462	0.960775	2.00961		1.23526	1.10573	1.08793	spr0879	2784.97	ProtS
0.391141	1.63132	0.874022		0.26764	0.883355	0.68452	spr0880	236.936	Cpr
2.37754	51.2475	2.28745		1.57355	24.3927	0.735632	spr0881	3370.19	TCSs
2.52916	2.60469	0.413115		0.740014	0.450824	1.06383	spr0882	15627.2	TCSs
1.40085	5.53649	1.89677		0.605878	1.96012	1.75605	spr0883	10355.2	TCSs
0.817106	10.2816	0.713461		0.763267	1.05906	1.77338	spr0884	1985.59	TCSs
0.295659	0.468695	0.466657		2.40358	1.43519	10.3173	spr0885	847.062	Tns
0.681807	0.562293	0.37377		0.446292	0.474611	1.26296	spr0886	4240.81	Tns
2.17601	2.84907	3.34194		1.15118	1.17972	0.683022	spr0887	5065.13	ChM
0.431673	2.06459	1.33839		0.397539	0.702544	1.90775	spr0888	3580.19	TCSs
0.836574	3.33156	0.291085		4.41036	0.569902	5.07389	spr0889	1575.15	Hy
1.53812	1.18292	1.73527		2.75788	0.12367	21.2707	spr0890	2976.37	Hy
0.902321	4.54	2.36916		2.30168	0.253523	22.3218	spr0891	756.077	CE
2.38049	3.12785	4.36672		0.904125	1.59322	1.00451	spr0892	7884.23	Hy
0.567865	1.27013	0.983727		1.00581	0.619098	1.99598	spr0893	11609.3	Hy
0.86535	0.697173	0.877874		0.542619	0.163556	0.91817	spr0894	8905.47	CIMet
1.57986	2.71876	0.766401		0.37916	0.245901	1.17366	spr0895	3636.06	Hy
1.28911	1.87192	1.04727		0.443104	0.418832	1.67618	spr0896	658.338	DNA
0.185529	0.71553	0.627192		0.160133	0.442576	0.34078	spr0897	6782.49	Hy
0.429501	0.239132	0.0157825		1.14973	0.18606	0.11879	spr0898	6083.99	Tns
0.346319	1.61776	0.438667		0.550109	0.427917	0.419867	spr0899	708.369	Tns
2.85926	1.93259	2.49917		0.695372	1.29368	0.449892	spr0900	522.334	Hy
0.431855	0.35972	0.933147		0.933391	1.22637	0.712937	spr0901	652.265	Hy
0.0538837	0.834461	0.396014		0.0685822	0.379001	0.651588	spr0902	5992.47	Hy
0.198321	4.08125	0.266345		0.517136	17.8003	5.35054	spr0903	9041.2	EnM
0.135329	0.319766	0.215863		0.536251	0.264737	1.79084	spr0904	501.252	Hy
2.54227	1.20555	1.69304		0.978004	0.262246	0.606272	spr0905	14313.8	TBP
4.03233	0.496547	1.19102		1.48602	0.209253	4.21635	spr0906	464.012	Cpr
0.61367	1.02815	1.17068		1.95828	0.490601	3.23698	spr0907	576.004	TBP
0.616649	0.345913	0.310726		1.0558	0.600654	1.08027	spr0908	1252.51	TBP
0.0276113	0.531839	0.0435915		0.938775	1.44668	1.04701	spr0909	898.883	Hy
0.0290007	0.416531	0.517671		0.300907	0.947544	3.55259	spr0910	2846.53	TBP
0.0321895	0.21089	0.464952		0.253233	0.43781	2.09038	spr0911	842.081	Hy
0.0379876	0.216704	0.513516		0.233301	0.564439	2.21669	spr0912	741.632	Hy
0.176558	0.773575	0.42374		1.73333	0.715451	1.18987	spr0913	204.443	ProtF
0.210292	1.5719	0.404461		1.96431	0.555074	1.93521	spr0914	20240	BCPCs
1.69734	3.75604	0.907902		1.59957	0.285737	1.11507	spr0915	341.375	TBP
2.14247	5.23998	0.663604		0.444362	0.31553	3.46542	spr0916	16831.6	ChM
3.0912	6.66825	1.01383		0.5594	0.400358	3.61691	spr0917	499.12	AaB
5.67077	24.3107	6.29166		2.76195	2.63532	2.16699	spr0918	1103.19	AaB
1.50822	0.946758	1.38214		0.572902	0.412236	0.994281	spr0919	981.32	AaB
1.30823	0.887347	1.22673		4.57208	1.28602	3.23889	spr0920	1781.56	ProtS
2.1762	4.17129	1.83789		3.57321	1.1054	2.51523	spr0921	1937.28	CIMet
2.58531	6.54285	2.02135		1.56825	0.642635	1.81543	spr0922	3263.43	PuPy
1.75655	2.39049	2.39354		1.1378	1.00425	0.831771	spr0923	9838.48	CIMet
0.548835	1.08119	0.884466		4.23261	0.475699	2.55412	spr0924	1147.9	ProtS
0.88229	2.23502	1.7962		1.51178	0.792743	1.75099	spr0925	60027.5	BCPCs
1.14776	8.32807	1.3865		0.387482	0.367803	2.15806	spr0926	17130.8	Hy
1.41403	5.58279	4.79834		0.247483	0.747595	1.67092	spr0927	20086.3	Hy
0.686609	1.37621	0.926088		0.550855	0.216755	2.35247	spr0928	14166.6	AaB
1.92637	5.82016	1.44743		1.68928	1.22968	0.892524	spr0929	1380.28	Hy
2.03011	2.09278	2.07897		0.387394	0.596435	0.727385	spr0930	4567.21	Hy
0.216063	47.2744	1.32304		0.505293	0.966053	1.46839	spr0931	1137.55	Hy
0.146238	3.08051	1.82031		0.275357	0.476767	3.15401	spr0932	277.332	ProtS
0.0674359	0.0397757	0.0422727		2.41133	0.0318525	0.0015376	spr0933	508.883	Hy
3.04455	2.01941	0.0198945		1.07005	0.188268	0.00355789	spr0934	499.164	TBP
2.5423	0.486099	0.522706		1.90537	0.244489	0.998361	spr0935	5570.18	TBP
0.193706	0.193527	0.106709		0.258263	0.0548161	0.383535	spr0936	2339.61	TBP
0.610647	0.122988	0.0779401		0.36876	0.189808	0.188664	spr0937	1788.34	Hy
1.29517	0.0960752	0.0353672		0.471435	0.114564	0.00224537	spr0938	2176.3	TBP
0.468075	0.017207	0.0188688		0.663294	0.0814921	0.00413351	spr0939	2407.21	Hy
0.438127	0.0659351	0.00697812		0.571152	0.0190044	0.174583	spr0940	8723.29	Hy
0.0664279	0.216936	0.0863329		0.0884424	0.127343	0.805762	spr0941	1224.99	Hy
0.444192	0.179165	0.222896		0.312038	0.0828637	0.0400054	spr0942	1121.48	DNA
0.291348	0.36645	0.407434		0.216395	0.556164	0.276039	spr0943	2727.93	Hy
0.320398	1.40611	0.119094		0.185108	0.0239502	0.268275	spr0944	393.379	Hy
0.372031	0.100888	0.135457		0.430904	0.0814288	0.00367762	spr0945	1377.66	Hy
0.0401157	1.12834	0.112586		0.171062	0.321024	0.0187581	spr0946	229.453	Hy
0.457908	0.216186	0.434548		0.479959	0.273859	0.478255	spr0947	189.809	Hy
0.219797	0.195872	0.027769		0.426735	0.408494	0.0326326	spr0948	1539.65	ChM
0.313995	0.0265612	0.0316796		0.554666	0.0978048	0.122513	spr0949	424.669	Hy
0.156152	0.0598536	0.0412831		0.114112	0.0658966	0.00496931	spr0950	263.386	Hy
0.190101	0.0408896	0.0491978		0.805679	0.0299401	0.00315858	spr0951	684.104	Hy
0.033886	0.363863	0.12699		0.427139	0.198822	0.419626	spr0952	109.966	Hy
0.280154	1.68177	0.0681946		0.482646	7.05062	0.00404368	spr0953	311.999	Hy
0.0390313	0.0114497	0.0586623		0.578676	0.00461211	0.00862606	spr0954	462.014	Hy
0.0180857	0.171013	0.13173		0.0450933	0.647435	0.371796	spr0955	186.852	Hy
0.0162887	0.121799	0.229485		0.0669776	0.153633	0.366057	spr0956	80.8761	Hy
0.0241275	0.210717	0.107298		0.0404637	0.126396	0.0315323	spr0957	131.449	Tns
0.0291915	0.434954	0.0369743		0.0772989	0.0857354	0.598717	spr0958	311.7	Tns
0.0339911	0.153444	0.0667811		0.224659	0.315699	1.21656	spr0959	78.9933	Hy
0.0205501	0.0247723	0.0355746		0.642936	0.0368054	0.00299609	spr0960	153.141	RNA
0.0701572	0.01033	0.0135782		0.19255	0.00404224	0.00684521	spr0961	96.8179	CE
0.0878653	0.0109023	0.0159473		1.52515	0.0547146	0.00241584	spr0962	80.0621	Hy
0.0909664	0.026946	0.0154488		0.838515	0.0412239	0.00337139	spr0963	29.1727	Hy
0.0261442	0.0151567	0.0976335		0.52962	0.0044062	0.00306901	spr0964	545.879	Hy
0.0716992	2.23187	0.0170066		3.86013	13.158	0.0686413	spr0965	162.251	Hy
0.158137	0.0709635	0.0239146		3.55291	1.14816	0.00380492	spr0966	477.391	Hy
0.0343514	0.174676	0.0187622		0.404486	0.0725116	0.00601319	spr0967	73.0141	Hy
0.0318528	0.153804	1.695		1.62029	0.110506	39.9501	spr0968	64.0406	Hy
0.0505571	0.0522665	0.0134979		0.841647	0.187372	0.00291484	spr0969	142.294	CIMet
0.103428	2.13324	0.0106126		0.767418	5.07028	0.150832	spr0970	58.3354	Hy
0.0433362	0.120021	0.0134267		1.33285	0.755595	0.002896	spr0971	993.787	TBP
0.178807	0.0648554	0.0433958		4.2169	0.0526431	0.441787	spr0972	917.861	Hy
1.3422	6.46594	0.276882		1.96559	0.163326	3.6393	spr0973	8248.24	Cpr
0.929178	0.675545	0.662126		1.16444	0.156316	0.886085	spr0974	763.174	ChM
10.3956	26.7657	14.9485		1.5925	0.867785	1.03573	spr0975	1171.14	TBP
0.337974	0.608471	0.568563		0.973577	0.701732	0.0420782	spr0976	3218.16	TBP
0.0979013	0.44744	0.177227		0.350399	0.374723	0.569508	spr0977	1210.47	TBP
128.438	19.6559	4.6181		2.94672	0.5303	0.235716	spr0978	6060.14	DNA
0.651709	2.56711	0.574354		0.27772	0.31355	1.35462	spr0979	5162.49	RNA
1.80366	7.71411	4.37207		0.897762	1.02271	1.78698	spr0980	271.856	Hy
2.15369	20.0633	1.43648		1.20275	0.641993	0.762613	spr0981	4099.56	CIMet
0.598431	1.03231	1.37283		0.271287	0.236184	1.8906	spr0982	4762.36	Hy
2.49107	0.991316	3.57859		0.736117	1.11644	1.35363	spr0983	3073.78	Hy
3.78516	1.5521	4.19311		0.561449	0.645369	0.858899	spr0984	6518.32	CIMet
3.51735	3.16799	4.49379		0.311967	1.19114	1.94389	spr0985	754.489	Hy
0.0221839	0.433831	0.586196		0.187846	0.736842	2.14213	spr0986	1807.17	Tns
0.110451	0.648491	0.366185		0.0750835	1.97097	0.947141	spr0987	728.778	Tns
0.953235	0.552424	0.460516		1.93944	0.403196	0.333623	spr0988	592.396	Tns
1.97766	4.53848	1.36956		0.454394	0.613057	0.627829	spr0989	1482.15	CE
3.16523	1.5878	2.19269		0.244075	0.468907	0.454183	spr0990	4799.85	Hy
0.896906	0.445247	1.00036		0.235652	0.267175	0.942101	spr0991	5384.11	Hy
1.01936	0.699762	1.22232		0.153364	0.246323	1.21128	spr0992	490.635	ProtF
0.386141	0.473295	0.211066		0.233008	0.0445754	0.242883	spr0993	2187.08	Tns
0.101371	0.588618	0.364861		0.0777144	0.687781	0.899053	spr0994	950.571	Tns
6.57154	7.7024	3.23215		1.09564	1.08722	0.645846	spr0995	632.116	DNA
0.654274	10.1172	1.52372		0.0584852	6.4594	0.226937	spr0996	1490.23	TCSs
1.81173	4.36224	1.76744		0.259226	0.775951	0.716119	spr0997	1210.39	Hy
0.536775	1.37578	1.55761		0.667796	0.328984	0.00418032	spr0998	1936.71	Hy
0.617235	11.2547	0.936641		0.405739	0.876506	3.11918	spr0999	1751.98	TCSs
2.85928	17.2579	2.53323		0.425857	1.93488	0.529096	spr1000	17315.8	TCSs
3.37641	5.57705	4.32468		3.06604	1.36398	9.40741	spr1001	4618.43	TCSs
2.34408	5.15771	1.13247		12.1131	0.312202	13.6423	spr1002	358.61	TCSs
0.782308	0.435176	0.458136		6.34506	0.421809	2.14586	spr1003	6548.45	TCSs
0.785483	0.343362	0.293404		7.68617	0.163769	1.87423	spr1004	2329.87	TCSs
0.514046	2.53724	0.685173		4.28714	0.31105	11.4776	spr1005	6043.13	TCSs
0.555692	7.8136	2.08572		0.715864	1.91607	2.50302	spr1006	9245.46	TCSs
0.398455	3.26422	0.229699		4.21097	0.357156	9.03634	spr1007	3648.78	ChM
1	1	1		1	1	1	spr1008	3762.3	Tns
1.39604	0.536397	3.04103		23.8448	0.387102	1.9584	spr1009	2942.88	Tns
0.688044	0.883399	0.76597		1.90165	0.795992	1.50852	spr1010	1037.06	Hy
0.407255	0.706028	0.060318		6.78204	0.0568257	8.36875	spr1011	76947.7	Hy
16.1879	17.7656	13.9071		2.41923	0.814438	3.0398	spr1012	86761.5	ProtS
17.6599	7.98461	16.2526		3.59623	1.85727	1.77918	spr1013	42011.4	Hy
13.3218	9.80337	12.8177		1.36287	1.3046	0.888832	spr1014	1133.32	ProtS
0.089325	0.527676	0.613723		0.121781	0.430102	1.44706	spr1015	2806.58	Hy
0.0897892	0.489081	0.636721		0.112557	0.422096	1.26557	spr1016	494.255	Hy
0.265913	21.4064	0.486076		0.624939	4.46171	0.986708	spr1017	746.972	TCSs
0.108304	9.24979	0.261231		2.16007	13.1086	0.258437	spr1018	1611.85	Hy
0.835192	0.834986	0.0715868		3.5382	0.089371	0.313548	spr1019	6953.11	Hy
13.1241	9.92851	8.63417		0.831395	0.811251	0.667609	spr1020	6380.72	DNA
0.653828	1.02806	0.281222		0.98674	0.0777092	2.26233	spr1021	1544.49	TBP
2.0706	5.00125	2.8068		1.05462	1.49361	1.23903	spr1022	88.5573	RNA
0.458819	0.719289	0.181486		0.149236	0.176366	2.03465	spr1023	508.688	TBP
2.81831	21.671	2.02367		0.425806	0.858234	0.587139	spr1024	6504.44	DNA
0.443748	0.164373	0.433371		0.390584	0.0584641	0.174594	spr1025	393.694	ChM
0.863865	0.060863	0.0772096		0.680321	0.0215382	0.0563158	spr1026	2616.12	Hy
0.553432	0.280809	0.22749		0.432854	0.397578	0.158859	spr1027	92.7086	Hy
0.604126	0.334689	0.317086		0.429563	0.564189	0.184911	spr1028	950.5	ChM
0.188493	0.394501	0.497839		0.5505	0.516754	0.642763	spr1029	565.255	ChM
0.190395	0.632018	0.77151		0.249915	1.05713	1.61257	spr1030	301.132	ChM
0.128066	0.532508	0.562618		0.457437	0.644925	1.36465	spr1031	743.6	ChM
0.537369	1.10187	0.874915		1.39447	1.99209	0.612085	spr1032	553.134	ChM
0.0303675	0.362802	0.422621		0.229264	0.325621	1.61187	spr1033	139.552	AaB
0.1116	0.646308	0.592543		1.47686	0.722991	1.92164	spr1034	397.837	ChM
0.603963	0.530308	0.461935		0.670858	0.0480341	0.831214	spr1035	5567.19	Hy
10.6806	7.88255	11.1171		1.56863	0.878158	0.450006	spr1036	6691.56	ChM
0.323252	0.421919	0.105238		0.952971	0.0378874	1.0079	spr1037		Tns
0.685882	0.431044	0.309425		2.03319	0.278956	0.229422	spr1038	2066.15	Tns
1.2532	1.84985	1.49683		0.704244	0.533386	0.501277	spr1039	624.463	DNA
0.842696	1.07303	1.22267		0.65692	1.35364	0.483482	spr1040	2653.03	DNA
0.427346	4.28076	1.01368		0.141693	2.11874	1.04409	spr1041	777.175	Hy
3.46158	3.76449	0.219827		1.06042	7.41532	0.0176122	spr1042	704.314	Cpr
0.875354	15.1486	0.518576		0.282841	2.49094	0.10243	spr1043	39176.1	Hy
1.30565	3.31616	1.59508		0.55138	1.69015	0.979443	spr1044	578.54	RNA
1.10845	6.25993	2.23012		0.170002	1.48478	1.34486	spr1045	1497.62	Hy
0.438105	0.962862	0.205283		0.157479	0.190075	0.240187	spr1046	3460.16	Tns
0.843676	12.0273	0.387766		0.849511	13.3274	0.193974	spr1047	10099.2	ProtF
0.686263	0.488103	0.134053		0.594899	0.305648	0.799437	spr1048	17385.8	EnM
1.34935	2.11861	1.87338		0.308091	0.638258	0.622562	spr1049	1792.86	EnM
1.14238	4.98827	1.6746		0.307002	1.30033	0.766577	spr1050	1622.29	EnM
0.798555	1.36911	0.467447		0.438694	0.513672	0.913209	spr1051	2789	EnM
1.07769	0.683814	0.752487		0.355576	0.148815	1.86446	spr1052	17492.8	Hy
3.62099	2.90938	3.60386		0.639234	0.921489	1.41989	spr1053	4159.69	PuPy
3.36198	4.16965	2.28792		1.59626	1.17327	2.72426	spr1054	2803.18	DNA
2.1168	11.961	1.70756		0.195444	0.674199	1.16082	spr1055	5198.88	DNA
5.29867	4.6328	2.72915		3.70253	4.95023	0.69967	spr1056	18263.2	Hy
2.02724	11.8421	0.689914		0.923251	0.363188	2.08012	spr1057	601.535	Hy
0.0150856	0.70067	0.60076		0.680162	0.679266	9.87644	spr1058	1238.85	Hy
0.0287109	0.187523	0.164005		0.702685	0.113296	1.45285	spr1059	3965.78	Hy
0.0487729	0.0914629	0.0708233		7.36237	0.260763	1.58192	spr1060	327.952	Cpr
0.213401	0.797526	0.118907		3.42998	0.592	0.51325	spr1061	15788.8	Cpr
11.6154	2.84587	14.4464		4.8859	2.58181	5.10187	spr1062	8603.43	TBP
8.10015	23.0713	3.16797		8.4469	0.444987	21.5069	spr1063	10276.8	TBP
0.836654	1.58023	2.4889		18.8469	0.132512	376.98	spr1064	13030.6	CIMet
1.38569	4.24109	0.504456		5.17765	0.260268	5.02982	spr1065	21257	PuPy
0.834844	5.02886	0.825669		1.94139	0.256274	2.44015	spr1066	6639.78	PuPy
0.263517	1.35985	0.109576		2.86908	0.400123	0.451373	spr1067	107.489	RNA
0.0271753	0.638158	2.05362		0.0606168	0.970964	0.655324	spr1069	392.239	TBP
0.0237551	0.13032	0.376895		0.393527	0.330467	0.431772	spr1070	507.231	TBP
0.0641999	0.130258	0.280419		0.997647	0.62825	0.365811	spr1071	124.014	TBP
0.772717	0.602225	0.0402353		0.374219	0.181824	1.59722	spr1072	505.108	TBP
0.173978	0.450459	0.515204		0.356199	0.43906	0.694751	spr1073	8016.15	TBP
0.233477	0.666611	0.344477		0.0906182	0.678239	0.500937	spr1074	4381.59	TBP
0.131522	0.370342	0.784938		0.221984	0.342966	1.12153	spr1075	1766.54	TBP
0.0398757	0.537404	0.265965		0.312876	0.607919	1.30756	spr1076	424.419	TBP
0.0332	5.12487	0.0431084		0.102744	4.39701	1.35089	spr1077	1543.65	Hy
0.0227944	0.354094	0.222161		0.0349707	0.602377	0.565589	spr1078	1418.43	Tns
0.0164251	1.56219	0.356489		0.0633934	11.6662	1.32406	spr1079	2330.77	Tns
0.227929	0.236701	0.294744		0.793468	0.287457	0.249056	spr1080	2392.66	Hy
0.0289059	0.443981	0.109986		0.251969	0.464397	0.431023	spr1081	1785.15	Hy
1.84168	3.03883	2.3145		0.362607	0.74959	0.745306	spr1082	25596.4	ProtS
2.7078	2.68752	3.98542		0.701349	1.35958	1.18076	spr1083	19665	Cpr
2.07933	1.84231	1.26872		0.756634	0.585087	0.838674	spr1084	1605.46	DNA
0.314885	1.95039	0.589494		0.244632	0.464574	1.71668	spr1085	5608.1	RNA
3.10869	2.00634	2.70446		1.24049	0.981263	1.27148	spr1086	4688.47	Hy
2.12719	7.40048	4.693		0.30689	1.05935	1.46818	spr1087	9168.34	CIMet
2.2105	1.38687	2.53535		0.333898	0.554017	1.04145	spr1088	756.433	DNA
1.16851	1.32244	0.509857		0.754076	0.282585	0.518949	spr1089	1483.72	DNA
1.06152	173.649	1.09459		0.181606	2.92802	1.6839	spr1090	2311.25	PuPy
0.692288	0.857676	0.570354		1.66514	0.228087	3.86501	spr1091	658.861	Hy
0.771667	0.882897	1.10871		0.568015	1.06896	0.951749	spr1092	26.5887	ProtS
0.0565559	0.134212	0.0297309		0.613661	0.13924	0.863945	spr1093	393.702	Hy
0.291035	22.1547	0.553757		0.963444	2.97441	0.871438	spr1094	323.636	Hy
0.106884	0.391934	0.574757		1.05624	1.60587	0.956627	spr1095	774.673	CIMet
0.0465227	0.664031	0.245788		1.21878	1.49478	1.11503	spr1096	186.255	CIMet
0.120566	9.25194	0.200588		0.882762	15.9969	0.262842	spr1097	791.457	TBP
1.19886	1.18881	1.6166		0.618896	0.837822	0.715419	spr1098	10848.5	TBP
4.16087	5.44976	2.3986		15.4881	0.616788	5.45095	spr1099	15608.2	DNA
6.29592	3.0568	4.07783		5.16071	0.442278	4.57855	spr1100	130.568	ChM
1.36144	0.922309	0.653529		0.246652	0.360121	0.509853	spr1101	814.881	DNA
0.295768	0.263054	0.225601		2.88516	0.190181	1.63506	spr1102	777.416	DNA
0.192837	0.877036	0.234833		0.22985	0.260163	0.294881	spr1103	167.796	Hy
0.766239	1.25013	1.67785		1.26832	0.799392	1.72924	spr1104	3278.41	Hy
0.946465	0.932993	1.43364		0.424523	0.295081	2.82965	spr1105	4567.97	TCSs
4.3459	1.39379	3.52737		1.61552	1.01841	0.806379	spr1106	29917.6	TCSs
0.814325	10.3211	0.709537		67.9179	2.30859	23.8112	spr1107	1732.43	TCSs
0.470214	2.36408	0.563113		17.1514	0.404489	10.5826	spr1108	2920.05	DNA
0.340707	0.498261	0.391238		5.62594	0.475091	0.956996	spr1109	1088.04	PuPy
1.29714	2.6889	1.90807		1.75126	0.403682	2.94614	spr1110	11147.9	Hy
0.531427	6.16847	1.58042		3.50341	0.823768	26.0312	spr1111	7799.26	Hy
0.54091	7.88819	1.19859		1.12322	0.730223	2.09986	spr1112	776.903	Hy
0.685222	0.658554	0.149746		3.97201	0.00556353	0.978303	spr1113	11467.4	Hy
1.74739	3.72283	2.38228		2.07388	1.29204	2.20861	spr1114	2331.95	Hy
2.84233	1.63601	1.84841		2.28686	1.13303	0.705864	spr1115	1652.37	Hy
0.164083	1.60658	0.47319		0.961148	0.394702	3.93417	spr1116	1763.07	Hy
1.15571	1.78246	1.60251		1.96515	0.747345	3.07432	spr1117	3716.58	Hy
1.34335	0.798817	0.89407		3.67033	0.4933	1.34962	spr1118	1241.69	DNA
1.16344	10.741	0.612243		38.1889	24.72	4.72892	spr1119	10575.8	Hy
1.11982	10.3098	14.3052		12.1984	1.26137	76.1073	spr1120	38596.5	TBP
0.757505	1.26166	1.38755		0.333849	0.486072	1.38612	spr1121	353.657	TBP
1.13315	2.27054	4.61798		0.290644	0.468407	1.1315	spr1122	7350.27	ChM
1.39373	1.06633	1.42383		0.300737	0.795207	1.45467	spr1123	2944.9	Cpr
1.51048	1.86578	1.49046		0.465645	1.25011	1.48872	spr1124	419.189	Hy
1.91288	2.16726	2.80325		0.430959	1.38675	0.263839	spr1125	206.945	Hy
2.22464	2.42356	4.5482		0.701495	1.49673	0.720839	spr1126	340.88	DNA
0.729729	2.24922	0.181489		0.405976	0.102203	1.41014	spr1127	557.857	RNA
0.357823	0.344598	0.725952		0.235956	0.345202	1.16381	spr1128	412.684	PuPy
0.0247704	0.259665	0.144924		0.199583	0.0238068	0.626604	spr1129	78.9017	Hy
0.684332	0.0480763	0.165464		2.39751	0.0647107	0.544879	spr1130	917.796	Hy
0.957116	1.12653	1.41154		0.269299	0.968274	0.69257	spr1131	1599.87	Hy
0.583213	1.73855	0.855139		0.128232	1.05329	0.682924	spr1132	35139.8	Hy
1.16267	1.90858	1.34844		0.543702	1.28199	1.0861	spr1133	15361.6	AaB
0.170743	1.76393	0.414998		0.0459989	0.949906	0.412094	spr1134	1968.14	AaB
0.746973	1.70087	0.96674		0.120187	1.26973	0.531713	spr1135	1174.31	AaB
0.334357	1.26007	1.07701		0.159427	0.834607	0.928718	spr1136	310.738	AaB
0.849439	5.52633	0.783396		0.151902	18.3291	0.70672	spr1137	3089.89	AaB
0.965717	8.79886	1.18537		0.314865	0.634921	1.90337	spr1138	917.915	AaB
6.12961	2.89812	3.89902		0.524109	0.86685	0.480481	spr1139	2953.41	TBP
3.28998	12.2282	2.80102		0.425991	0.379395	0.634773	spr1140	1235.35	Hy
0.977708	2.23026	0.913574		19.2881	0.87458	3.27997	spr1141	243.758	DNA
0.255183	0.511398	0.0850869		1.19111	0.100354	0.183136	spr1142	177.467	TCSs
0.245736	0.192101	0.150292		0.470446	0.0341424	0.18831	spr1143	1537.33	Hy
1.56422	0.567842	0.198173		1.03274	0.105704	0.472145	spr1144	2726.48	TCSs
1.11705	2.57275	2.79616		0.828677	1.1183	2.31928	spr1145	23397.8	Cpr
0.200531	6.04641	0.993218		0.607294	0.352033	4.00836	spr1146	916.989	Cpr
1.18341	0.138194	0.189126		3.12827	0.0482147	0.58286	spr1147	499.285	Cpr
0.220341	1.81835	0.483419		1.19286	0.788787	1.25835	spr1148	1567.64	Hy
2.33777	28.8282	1.9487		4.67109	0.906572	10.3698	spr1149	710.506	BCPCs
3.33344	45.8262	0.395955		2.09669	1.64155	2.70576	spr1150	898.178	Hy
0.28023	0.646085	0.437276		1.22824	0.340804	0.769086	spr1151	1619.29	CE
0.330961	0.184064	0.1708		0.598054	0.0964117	0.275715	spr1152	1655.28	CE
1.30091	2.27638	3.66526		2.2876	2.03733	1.6821	spr1153	9420.97	PuPy
0.86152	2.60303	3.8704		0.360404	1.13389	2.2936	spr1154	11321.5	PuPy
0.840227	1.87085	0.942396		0.552994	0.740616	2.31241	spr1155	22197.7	PuPy
14.7967	10.1238	15.2885		3.50458	1.16796	3.60913	spr1156	7269.2	PuPy
0.860559	1.19675	1.16728		0.927983	0.807301	5.97345	spr1157	1849.07	DNA
0.136896	0.166858	0.0189453		1.3672	0.0409871	1.42224	spr1158	1336.6	Hy
0.108888	0.254819	0.0339338		2.43008	0.154189	3.56497	spr1159	1979.08	Hy
0.0219983	0.836741	0.259118		0.966851	0.94716	3.38025	spr1160	2096.41	Hy
1.95352	0.26096	0.52411		2.14961	0.0660358	0.687516	spr1161	3078.77	TBP
0.599687	2.66737	0.552309		0.650323	0.216578	4.17119	spr1162	1212.92	PuPy
0.859013	1.2217	0.412984		13.4465	0.522279	9.29906	spr1163	1026.45	PuPy
0.666723	1.32666	0.313099		15.8963	0.29461	15.0306	spr1164	7726.51	Cpr
6.27568	10.5193	6.88732		2.01367	1.05019	4.67605	spr1165	7413.73	PuPy
1.02993	4.70304	1.19898		2.06629	8.93894	3.41067	spr1166	2914.29	Cpr
1.20506	4.42394	2.51169		0.477012	0.68326	1.87724	spr1167	2033.99	Hy
0.157268	2.40335	0.320495		4.93342	0.452275	7.78481	spr1168	8436.72	Hy
0.249279	2.46134	0.355722		4.04206	0.398254	7.7976	spr1169	33816.7	Hy
1.16738	1.01421	1.87941		0.372296	0.771001	0.993432	spr1170	10116	Hy
19.5821	9.66313	19.0842		1.4354	1.04443	1.33768	spr1171	1630.79	ProtS
0.72014	4.85969	0.824047		0.788144	0.811113	2.47327	spr1172	1050.91	TBP
1.36254	4.75371	1.55786		2.81101	1.42475	4.34338	spr1173	2055.3	TBP
0.670033	0.553886	0.316001		3.43906	0.0957383	3.02805	spr1174	449.798	Hy
1.89444	2.50566	1.39146		10.3894	0.582757	8.48079	spr1175	738.964	CIMet
1.22182	2.37641	0.655192		10.8986	0.462355	6.90977	spr1176	31420.7	Hy
14.2952	15.1649	14.3732		1.19156	0.741807	1.72954	spr1177	1248.44	ProtS
0.119416	0.466086	0.389958		0.593555	0.164629	4.64469	spr1178	1437.07	Hy
0.461289	0.65658	0.742503		0.958534	0.57319	1.47886	spr1179	2130.82	Hy
0.249447	2.91196	0.777335		0.842362	4.01153	2.10677	spr1180	896.941	Tns
1.46685	17.1034	1.25647		1.46829	1.63108	2.70183	spr1181	2825.07	AaB
0.337627	0.0709881	0.0209344		0.315616	0.0298194	0.00695965	spr1182	1311.82	Hy
0.165411	0.230567	0.0295758		0.202641	0.0646607	0.305983	spr1183	380.131	TBP
0.511379	1.87895	0.0382742		0.407745	0.182067	0.804421	spr1184	963.903	Hy
0.0847106	0.459203	0.351736		0.314904	2.13803	0.417306	spr1185	15950.6	Hy
1	1	1		1	1	1	spr1186	2901.37	BCPCs
0.212133	0.305138	0.977906		1.16402	0.43974	0.802074	spr1187	257.458	BCPCs
0.164171	1.64326	0.0133343		0.497484	6.05786	0.00426596	spr1188	152.082	PuPy
0.0295908	0.0149413	0.036985		0.347809	0.0297004	0.00361477	spr1189	129.876	Hy
0.0291018	0.0763128	0.0228052		0.136472	0.00240456	0.0593162	spr1190	370.9	Hy
0.015421	0.173979	0.189495		0.119001	0.152616	0.657426	spr1191	1410.04	TBP
0.120099	0.0525549	0.0563436		0.101015	0.0265069	0.230833	spr1192	770.227	TBP
0.106309	0.0749858	0.0191215		0.0766557	0.00908242	0.00415853	spr1193	100.858	TBP
0.0472833	0.153776	0.196957		1.55593	0.419376	0.035301	spr1194	249.65	TBP
0.110749	0.996374	0.289165		0.16224	0.416887	0.98424	spr1195	255.102	Hy
0.348041	0.305703	0.646947		0.482353	0.485834	0.61925	spr1196	2379.11	CE
0.216856	0.577724	0.249596		0.17611	0.434551	0.605382	spr1197	57720.2	Tns
0.219615	0.285948	0.211737		0.15076	0.337983	0.553147	spr1198	222.621	Tns
0.0175256	0.110949	0.24854		0.157515	0.612291	0.74782	spr1199	985.121	Hy
0.101782	0.115023	0.109538		0.262868	0.153088	0.475592	spr1200	275.731	Hy
0.285881	0.174458	0.0319972		0.398739	0.205465	0.28242	spr1201	88.2328	Hy
0.20988	0.0441643	0.0106299		0.16496	0.0293734	0.00228863	spr1202	125.092	TBP
0.0923853	0.0129751	0.0204718		0.297203	0.00982016	0.00294256	spr1203	121.713	TBP
0.048114	0.0192105	0.0169359		0.468487	0.0865126	0.00366662	spr1204	175.365	ProtF
0.0472813	0.142511	0.0180803		0.663941	0.0523685	0.00548918	spr1205	164.397	Hy
0.0523488	0.052942	0.119582		0.324675	0.0889496	0.243347	spr1206	333.721	Hy
0.0250387	1.19919	0.0149666		0.0529665	0.842873	0.0825822	spr1207	327.282	Hy
0.0224642	0.151859	0.0736081		0.049564	0.0369305	0.281573	spr1208	435.018	Hy
0.127074	0.106491	0.185574		0.138656	0.0378476	1.62694	spr1209	689.901	Hy
2.14718	0.727155	13.8812		0.25687	0.260694	0.800802	spr1210	2413.8	Hy
25.275	6.99993	17.5126		1.02298	0.855754	0.691065	spr1211	54396.2	ProtS
16.7996	20.9387	11.1134		0.654402	0.732976	1.66033	spr1212	23474.1	ProtS
16.7333	21.6779	10.743		0.644499	0.715534	1.77415	spr1213	1095.34	Hy
0.977048	4.49625	0.633843		0.10264	2.40402	0.6413	spr1214	878.638	TBP
0.423471	1.07007	0.910216		0.155039	1.05986	0.668785	spr1215	4222.54	TBP
1.46374	1.64156	1.7359		1.15693	0.954763	0.701084	spr1216	3728.9	TBP
1.86446	2.2388	1.79659		0.297397	1.43164	0.396764	spr1217	2095.77	TCSs
2.14622	1.69935	2.67891		0.994618	1.2193	0.659307	spr1218	1883.73	AaB
1.1019	0.669585	0.713715		1.42404	0.142961	0.624243	spr1219	899.452	AaB
1.83019	0.751216	0.632288		0.708999	0.0955466	0.36371	spr1220	382.852	TCSs
0.446408	0.043031	0.0224204		1.31089	0.0620286	0.00498841	spr1221	1923.77	Hy
0.395411	0.0921294	0.0906705		1.43675	0.270067	0.351058	spr1222	1172.3	Hy
0.78867	0.771224	0.716215		0.238789	0.354182	0.822806	spr1223	1070.94	ChM
0.779755	1.49002	2.34876		0.573308	0.976648	1.37567	spr1224	1068.95	Hy
4.13334	14.2925	2.82241		0.468559	0.933173	0.358131	spr1225	1208.84	Hy
0.385539	0.329646	0.609494		0.320805	0.112978	0.396108	spr1226	7568.46	Hy
0.8365	3.43887	3.6713		0.178007	1.14482	1.62021	spr1227	10298.4	AaB
2.21807	2.26486	4.14689		0.290619	1.13381	0.754441	spr1228	2772.97	AaB
1.40282	2.00923	3.51189		0.702617	0.949213	1.9915	spr1229	11685.8	AaB
1.8357	0.851665	1.80504		0.782764	1.43722	0.955858	spr1230	14212.7	Hy
0.901595	2.41133	1.36599		0.450798	0.905799	1.77562	spr1231	21812.1	AaB
2.80195	1.16853	2.65731		1.71417	1.85522	0.687774	spr1232	24844.6	AaB
3.31795	0.912956	3.39204		1.50239	1.50628	1.22293	spr1233	4561.48	AaB
4.17809	1.89912	5.20175		0.513698	1.65398	0.390954	spr1234	2818.72	AaB
4.81722	0.879066	5.92537		3.31177	1.01608	1.8119	spr1235	1162.33	AaB
2.90165	17.4566	1.19736		1.2544	1.01829	1.68195	spr1236	460.723	Hy
0.186783	0.690892	0.37176		0.748847	0.412384	2.15484	spr1237	670.615	Hy
1.17526	0.227083	0.283133		1.57327	0.371645	0.698261	spr1238	490.352	TBP
0.854187	0.541569	0.778231		1.78205	1.63486	1.07565	spr1239	826.758	ChM
1.12443	1.55432	1.99353		0.154897	1.27223	0.963204	spr1240	23282.8	ProtS
6.38722	17.4085	11.3436		0.30271	1.47301	1.1673	spr1241	1703.11	Hy
0.0893034	1.39737	0.219795		0.350964	0.192376	0.865927	spr1242	22799.3	Hy
0.631335	0.982995	0.857192		0.706862	0.447981	1.81988	spr1243	3945.74	TBP
1.42283	4.56389	2.21145		0.359598	1.13488	0.953836	spr1244	8085.88	TBP
1.57019	3.45327	3.41394		0.482768	1.03926	2.8509	spr1245	4756.94	TBP
1.26364	2.06775	2.23282		0.659839	0.665617	0.96932	spr1246	2690.36	TBP
1.29757	11.1268	0.747302		0.716856	6.77223	1.36056	spr1247	1541.45	CE
0.865859	2.62878	0.922105		0.715393	0.831519	2.056	spr1248	4116.32	Hy
1.02146	1.72709	0.606091		0.621434	0.475628	1.06566	spr1249	609.927	AaB
0.752901	3.88901	0.666019		0.637243	1.01523	0.787101	spr1250	423.145	Hy
1.0516	4.63833	2.66401		0.4633	0.439597	3.70245	spr1251	28354.5	TBP
3.88343	1.13987	1.57266		0.927381	0.539784	0.58922	spr1252	31429.5	RNA
2.12499	4.21209	1.14928		0.61534	1.53002	1.03133	spr1253	45387.9	TBP
1.88379	1.8643	1.79586		0.516384	0.687483	1.37593	spr1254	29101.4	TBP
2.1094	3.76231	1.51923		1.14993	0.810981	1.40827	spr1255	36605	TBP
0.675303	201.165	0.579752		0.315318	59.9592	3.54026	spr1256	6906.46	TBP
3.82376	1.62007	2.38613		0.690162	0.644924	0.401739	spr1257	615.806	TBP
0.823155	0.925302	1.27918		0.779222	1.42119	0.62137	spr1258	1225.07	Hy
1.52299	1.82991	4.05436		0.71225	1.40089	0.457705	spr1259	309.784	Hy
1.70495	2.00325	2.97439		0.422442	1.27473	0.710915	spr1260	319.014	Hy
1.40285	1.11886	2.25398		0.663036	0.371471	2.43042	spr1261	662.951	Hy
2.18457	28.5703	0.382474		4.82679	2.63944	0.406784	spr1262	38456.5	Hy
2.83985	1.96185	4.54303		0.571062	1.5317	1.27805	spr1263	32752.4	Hy
1.28422	1.48195	2.83265		0.447266	0.977029	2.02971	spr1264	1624	TBP
0.7876	2.66317	1.93238		0.372758	0.927481	0.688454	spr1265	1474.26	Hy
0.810944	1.51094	0.565582		0.67395	0.205671	1.98626	spr1266	5671.03	BCPCs
1.3756	38.2901	2.52246		0.508702	32.6327	1.76468	spr1267	14644.7	Hy
0.935932	1.33455	1.23297		1.32093	0.920543	1.49719	spr1268	8018.46	Hy
2.68204	1.89086	3.96166		0.420198	1.15796	0.855754	spr1269	1708.37	ProtF
2.58961	2.36101	0.512929		4.08086	0.349859	0.641453	spr1270	1600.66	ChM
6.30606	9.97058	1.68851		4.2019	0.555148	3.00654	spr1271	48919.6	ProtS
0.883782	0.880937	0.302539		6.12968	0.153791	1.59406	spr1272	2076.41	ChM
1.63555	0.912439	2.16371		10.281	0.842139	6.45103	spr1273	930.798	ProtS
0.304455	0.692561	0.0927792		0.844127	0.18065	1.70318	spr1274	1006.39	Cpr
0.517532	1.74427	1.99359		1.47161	1.20592	1.86972	spr1275	7255.94	Hy
0.609263	13.8646	1.93335		0.363662	20.2944	1.37724	spr1276	696.048	CIMet
0.177741	0.8953	0.844424		2.04896	0.548426	0.503356	spr1277	851.571	Hy
0.345291	0.458535	0.622974		0.504564	0.71513	1.54745	spr1278	926.048	Hy
0.323104	0.348484	0.845643		0.524652	0.782871	0.568265	spr1279	291.525	Hy
0.127193	0.170154	0.0522684		1.45858	0.122645	0.0049237	spr1280	145.057	Hy
0.029923	0.052806	0.0949227		0.406154	0.0679158	0.00258948	spr1281	3997.36	TBP
1.11219	3.03781	3.4592		0.289829	0.755917	1.11577	spr1282	2401.87	Hy
0.503402	0.560647	0.350795		0.29506	0.161522	3.87941	spr1283	226.007	Hy
2.5166	10.472	3.90251		12.5442	2.31787	1.89713	spr1284	1831.08	Hy
0.33251	0.438152	0.147107		1.14672	0.303072	0.00456645	spr1285	5041.79	DNA
1.16181	0.07521	0.0204313		1.79007	0.0449089	0.301206	spr1286	890.382	DNA
1.25059	0.0310943	0.118284		2.65648	0.00172736	0.0514687	spr1287	791.794	DNA
0.449312	0.0766572	0.016788		1.35661	0.0173851	0.0032855	spr1288	109.378	Hy
0.163044	0.108427	0.13545		1.40298	0.0613651	0.00388657	spr1289	188.043	TBP
0.149656	0.0814321	0.0157216		0.531446	0.0345539	0.240514	spr1290	817.925	TBP
0.0217387	0.0677601	0.0223365		0.162255	0.0059101	0.0876532	spr1291	454.716	Hy
0.0441102	0.0532423	0.0640477		0.196865	0.289841	0.305576	spr1292	102.432	Hy
0.0246852	0.540086	0.113778		0.367638	0.0932548	1.20677	spr1293	447.641	TBP
0.0720219	0.225377	0.611771		0.345355	1.2731	0.536983	spr1294	383.231	Hy
0.0356652	0.299803	0.410283		0.107397	0.916321	0.391069	spr1295	146.8	Tns
0.0177547	0.245387	0.370691		0.146834	0.35938	1.15385	spr1296	784.523	Hy
0.062823	0.0393907	0.151124		0.846386	0.0838781	0.87571	spr1297	503.561	Hy
0.0623483	0.308127	0.469697		0.121848	0.423693	0.611086	spr1298	391.963	Tns
0.180852	0.114691	0.182088		1.24425	0.119777	0.0560799	spr1299	3117.57	Tns
0.505482	6.47555	1.00987		0.341532	0.610872	3.62989	spr1300	455.689	PuPy
0.137607	0.268589	0.290003		0.669171	0.534378	0.627069	spr1301	2390.84	Hy
0.664072	1.55108	0.49352		0.372042	0.764081	1.18162	spr1302	762.062	Hy
2.0171	0.854661	1.35316		1.12315	0.33569	0.599608	spr1303	354.97	Hy
0.206071	0.602569	0.0966503		3.01463	0.0830077	1.63891	spr1304	802.307	ProtF
0.285553	0.536714	0.630062		0.656026	0.651044	0.653167	spr1305	2425.63	Hy
0.453534	0.708122	0.688144		0.84964	0.734532	0.923444	spr1306	1696.35	Hy
0.0324697	0.68194	0.340458		1.15316	0.38637	3.14108	spr1307	1712.25	Hy
0.261805	0.337774	0.476661		0.940105	0.40527	0.853288	spr1308	2629.5	Hy
0.0701484	2.37967	1.06266		0.39148	1.33006	2.81987	spr1309	30977.2	Hy
1.42602	1.08686	0.781424		1.98495	0.590413	2.84153	spr1310	4383.02	ProtF
1.06049	4.07603	0.942507		0.189453	0.847054	3.62609	spr1311	14285.2	ProtS
4.91098	1.29893	2.40651		2.42862	1.07381	0.711882	spr1312	2588.19	Cpr
1.01046	2.97822	1.11995		1.30666	1.0577	0.830982	spr1313	8363.72	Hy
1.18838	2.36971	1.20712		0.115369	0.604108	1.45994	spr1314	2894.55	TBP
0.980428	1.19921	1.14966		1.71963	0.379282	1.98122	spr1315	2004.29	TBP
2.04137	0.660619	0.954104		11.2318	0.847081	3.24884	spr1316	8046.75	Hy
0.438795	0.602794	0.183631		1.78367	0.240733	2.28791	spr1317	1102.06	EnM
1.45494	0.811072	0.945962		1.5157	0.585502	1.16174	spr1318	17311.4	Hy
1.03159	3.83501	1.52124		1.48283	0.48653	1.36826	spr1319	12561	Hy
1.61986	5.25952	4.71305		0.707763	1.07466	2.3492	spr1320	5320.49	Hy
1.73607	3.71559	0.909532		0.18398	0.589159	1.03451	spr1321	3511.4	Hy
2.5243	1.04968	0.81092		0.409337	0.614222	0.439679	spr1322	11637.7	BCPCs
0.360626	0.922453	0.266614		0.414001	0.095091	1.24775	spr1323	624.309	Cpr
0.033866	0.224489	0.11747		0.374079	0.20134	0.491744	spr1324	420.384	BCPCs
0.136034	0.348388	0.214029		0.562526	0.371555	1.06568	spr1325	1550.49	Hy
0.105758	0.643753	0.299318		0.0579291	0.446264	1.10831	spr1326	2306.66	Hy
1.12674	0.46966	1.09728		0.311293	0.807494	0.724215	spr1327	1473.29	Hy
1.27507	0.471342	1.72177		0.337299	0.421047	0.727426	spr1328	4344.7	ProtS
2.59258	1.25387	3.62106		1.06829	1.14689	1.03887	spr1329	2060.54	ProtS
0.291095	0.120768	0.140835		0.434246	0.134714	0.399303	spr1330	3587.61	Hy
4.14882	14.4892	5.3174		0.310594	0.934547	1.59857	spr1331	2950.62	Hy
1.79971	1.02543	0.876218		3.3949	0.403703	1.62505	spr1332	1183.74	TCSs
1.30448	0.288898	0.266413		5.73396	0.133616	0.159519	spr1333	2377.31	TCSs
0.731893	4.0277	1.4368		1.06184	1.07841	2.62967	spr1334	474.084	TCSs
1.16384	13.53	0.644536		15.4806	0.500226	4.94226	spr1335	36582.3	Cpr
1.54986	1.27715	1.47238		1.64486	1.32574	0.938582	spr1336	2215.68	DNA
0.457293	0.50302	0.552288		0.42066	0.490297	0.796967	spr1337	670.475	Tns
0.0835335	0.918066	0.41175		0.113866	1.29207	1.56805	spr1338	511.575	Tns
1	1	1		1	1	1	spr1339		Tns
1	1	1		1	1	1	spr1340	393.048	Tns
0.497953	0.657075	0.512203		0.72918	4.47214	0.566767	spr1341	451.592	Tns
1.369	1.41853	0.802221		0.350898	0.61255	0.841867	spr1342	29399.1	Tns
19.3659	7.81454	16.6108		6.389	0.766001	2.18362	spr1343	21752.5	ProtS
6.70787	8.84589	6.83655		1.19603	0.77092	1.6431	spr1344	360.057	TBP
0.0209704	0.425538	0.286627		0.743532	1.4864	2.29874	spr1345	166.484	Cpr
0.0270295	0.11507	0.042669		2.1137	0.0182535	1.78775	spr1346	2619.59	Hy
0.0539623	0.076869	0.0723484		0.897003	0.0101994	0.810322	spr1347	362.182	Hy
0.150775	0.0735567	0.0635058		2.64436	0.0377001	1.39875	spr1348	375.874	Hy
0.0496127	0.424015	0.327611		1.03256	0.95519	1.48157	spr1349	820.121	Tns
0.169754	2.64735	0.594511		1.14433	2.70829	1.56785	spr1350	14177	Tns
3.79092	5.3747	1.71487		0.923169	0.454897	0.739916	spr1351	6457.79	ChM
0.968516	0.810739	0.807371		0.168785	0.875359	0.177421	spr1352	1144.65	TBP
1.14016	0.5997	0.327832		0.367739	0.171313	0.5673	spr1353	896.67	TBP
0.71956	1.58023	0.617079		0.230666	0.382468	0.833676	spr1354	481.438	TBP
2.14235	0.984347	0.686741		1.18255	0.244394	0.112947	spr1355	642.682	TBP
0.376025	0.892035	0.215215		0.170164	0.198326	0.996179	spr1356	3758.43	Hy
0.230706	8.8517	0.0285368		1.27885	0.396547	0.0660724	spr1357	20498	Hy
1.40519	7.42538	0.702015		2.24852	0.632019	0.202702	spr1358	29371.1	Hy
11.449	12.1398	5.53066		0.526112	1.57031	0.781277	spr1359	18181.4	EnM
3.99263	17.9753	2.33673		0.644645	1.06317	1.62217	spr1360	26651.2	EnM
6.34426	9.72482	2.34721		1.35475	0.954984	1.12756	spr1361	16441.9	EnM
5.96154	9.91073	4.49729		1.28895	0.965132	0.305212	spr1362	4038.95	EnM
2.15618	7.21491	0.400483		0.565384	0.283031	1.87158	spr1363	7433.58	EnM
4.92739	2.13897	0.354191		1.89411	0.131297	1.04124	spr1364	10900.8	EnM
4.46298	1.03709	0.0705776		4.53974	0.210255	0.652423	spr1365	29690.1	EnM
2.81866	58.6448	0.474075		1.63647	3.4813	4.11732	spr1366	995.332	EnM
0.201166	0.332268	0.15578		0.377816	0.414507	2.22918	spr1367	457.268	Tns
1.06042	0.528055	0.316643		0.694337	0.231115	0.660133	spr1368	3220.82	Hy
1.7302	2.71344	2.39352		0.980343	0.368007	0.622785	spr1369	7607.18	RNA
4.26795	2.52839	1.2557		0.581278	0.274567	0.679509	spr1370	4044.9	Hy
0.70691	16.1499	1.25237		0.634566	5.945	1.6003	spr1371	4836.26	Hy
0.662242	6.80836	1.83142		0.740853	1.0093	1.21993	spr1372	4536.15	Hy
3.03201	4.34037	3.64222		2.27535	1.97574	1.63655	spr1373	5791.43	CE
0.696798	2.79163	0.317264		0.416928	0.313951	0.958589	spr1374	5948.28	Hy
0.806804	14.8603	1.58659		0.410191	0.956306	1.46359	spr1375	86.1498	RNA
0.204997	1.51348	0.535588		1.81287	3.665	2.26621	spr1376		AaB
0.281695	0.334979	0.501212		1.40239	0.711143	1.20486	spr1377	436.284	TBP
0.143991	0.46425	0.334465		0.539766	0.342393	2.68982	spr1378	1905.08	TBP
0.0616534	0.190338	0.187488		0.2296	0.222432	0.630205	spr1379	177.17	TBP
0.0706375	0.0700196	0.299723		1.03659	0.042167	1.29347	spr1380	164.443	TBP
0.322687	0.0312317	0.022858		2.43194	0.103574	0.00373785	spr1381	596.853	TBP
0.191052	2.01884	0.930599		0.108501	0.378055	2.03704	spr1382	596.499	TBP
3.60313	10.8045	2.48643		4.29749	1.30749	1.38521	spr1383	27173.3	TBP
2.24895	6.53057	1.4494		3.1334	0.72935	0.855737	spr1384	1104.39	CE
1.22033	0.82303	0.837116		0.359895	0.450025	0.741023	spr1385	2728.62	Hy
0.49626	2.65103	1.88642		0.0970524	0.919417	1.29971	spr1386	1871.58	Hy
0.445347	1.70128	1.78421		0.27711	0.864227	1.10743	spr1387	1916.64	Hy
0.82477	8.69674	4.40052		0.133132	1.22812	1.86672	spr1388	4150.15	Hy
5.77589	5.74687	6.67983		0.894088	0.869771	0.598296	spr1389	4737.66	CIMet
2.54857	2.86036	2.49337		1.08608	1.14145	1.56985	spr1390	83796.2	Hy
3.97529	4.26677	4.4846		0.734338	1.19799	0.384173	spr1391	35064	Hy
3.25117	2.48817	3.60125		0.627819	1.37065	0.842223	spr1392	41404	Hy
0.711731	1.27286	0.427847		0.872771	0.0921689	0.935934	spr1393	9594.29	Hy
11.8941	7.26967	14.5288		0.666773	0.882734	1.38614	spr1394	26490.5	ProtS
14.3378	8.00154	20.6724		0.585536	1.0328	1.14143	spr1395	24843.2	DNA
7.39967	11.7684	10.0792		0.624566	0.317046	3.79862	spr1396	19773	ProtS
2.88246	3.71082	3.08178		1.78211	0.819391	1.78792	spr1397	61379.2	ProtS
3.14367	6.34376	3.03182		2.77143	1.24579	2.03559	spr1398	53214.9	Hy
3.68361	7.34204	6.5963		3.24126	1.71153	2.14764	spr1399	21411.1	AaB
0.388157	1.10145	0.317985		2.51487	0.290376	1.09463	spr1400	21414.6	Hy
0.267619	0.680261	0.174681		2.72949	0.300356	0.55463	spr1401	377.41	Hy
0.406458	0.560908	0.225593		0.258539	0.377287	0.249711	spr1402	2124.69	Hy
0.045741	0.17814	0.148533		0.517966	0.60486	0.504221	spr1403	48.0597	Cpr
0.0367552	0.0373754	0.00975445		0.677741	0.00289539	0.0187554	spr1404	75.5044	Hy
0.606263	2.87674	0.603336		0.289294	0.676111	1.25841	spr1405	376.132	Hy
1.14279	2.128	0.702141		1.06944	0.527705	1.19358	spr1406	1175.02	Hy
1.44295	4.78726	1.87269		0.775363	1.61681	0.839204	spr1407	1489.78	TCSs
1.18177	4.75666	0.938997		2.30419	0.657959	2.19075	spr1408	8197.8	TCSs
1.08593	2.2421	2.03626		0.452458	1.5092	1.10807	spr1409	722.723	Hy
2.81922	10.1894	3.16131		1.41123	1.56927	1.52744	spr1410	7127.35	TBP
1.46775	2.50099	0.817565		2.36908	0.752946	1.66407	spr1411	32983.5	DNA
0.484688	3.52659	1.28898		0.252213	0.168653	2.18793	spr1412	8445.02	TBP
2.17409	3.99225	3.0622		0.340946	0.86378	0.446377	spr1413	2934.14	ProtS
3.92207	6.80243	5.16776		0.369659	1.0681	0.511938	spr1414	6838.09	AaB
0.876849	4.24369	0.397898		0.114173	0.398479	1.62832	spr1415	9913.47	Hy
1.61328	2.10075	0.43326		0.714673	0.271463	0.727712	spr1416	2928.62	Hy
1.9952	2.04187	1.98371		0.440239	1.01852	0.413005	spr1417	5745.68	ChM
0.484612	2.85985	0.475427		0.925512	3.31507	1.04936	spr1418	8017.71	Hy
0.658488	1.5562	0.401014		0.568892	0.271939	0.0628833	spr1419	23290.9	Hy
0.88612	3.53021	0.961616		0.682035	0.433363	0.145285	spr1420	3319.46	Hy
1.07802	4.37471	1.2389		0.729848	0.685491	0.220634	spr1421	6132.26	Cpr
1.22479	1.23635	2.85498		0.854029	1.0934	0.811435	spr1422	9970.2	Hy
1.70209	1.11688	2.71582		1.11833	1.30992	0.837378	spr1423	4163.66	Hy
1.92877	2.99651	4.23195		1.41089	1.54156	1.48936	spr1424	21212.3	Hy
2.72176	3.84172	4.7403		0.300293	0.921401	0.773672	spr1425	3520.6	RNA
3.6479	3.03405	5.80424		0.362625	1.26424	0.634521	spr1426	25169.6	Hy
1.1935	1.55483	0.894151		1	0.395014	1.09287	spr1427	1704.4	Cpr
0.413033	6.07616	1.21423		0.201662	0.692588	1.35731	spr1428	15317.9	Hy
4.10997	26.8354	4.17208		0.681164	6.31174	1.09005	spr1429	7180.46	PuPy
12.736	2.35863	4.94729		1.44811	0.483656	0.414233	spr1430	18173.2	Cpr
7.88893	8.5274	6.92831		3.05179	1.32871	1.64505	spr1431	1144.57	Cpr
2.54136	2.71244	2.35764		3.15504	0.495398	3.0585	spr1432	4985.31	ChM
1.41138	2.17191	0.507561		6.40588	0.623495	10.8938	spr1433	21456.6	Hy
0.925802	1.51497	0.675853		1.13652	0.381632	1.28292	spr1434	2486.9	AaB
4.85638	9.34071	1.12892		3.18985	0.316142	0.520331	spr1435	723.555	PuPy
0.58973	1.68547	0.409552		8.52724	0.823858	7.23839	spr1436	353.424	Hy
0.794203	0.294645	0.475482		1.15118	0.243833	0.11457	spr1437	5723.55	TBP
5.36563	2.23214	8.23887		8.38038	1.68288	3.56393	spr1438	16920.6	CIMet
1.69205	10.0079	3.07573		11.5123	1.19156	6.52374	spr1439	535.366	RNA
1.57393	1.68664	1.06963		5.61493	0.411426	2.64095	spr1440	21346.5	Hy
0.132344	0.782117	0.541844		1.34251	0.200403	1.78108	spr1441	1174.45	TBP
0.502929	0.567438	0.50691		1.0001	0.595797	0.624223	spr1442	2918.33	Cpr
2.11934	7.42988	2.5311		10.3339	1.12257	4.84751	spr1443	4687.6	Hy
1.55735	1.7308	1.39168		0.404502	1.34447	1.02362	spr1444	31307.7	AaB
0.574132	2.23996	1.02758		0.409642	0.632941	1.0513	spr1445	5265.87	ProtF
0.125103	0.285617	0.155123		0.240996	0.253654	0.456648	spr1446	513.855	Tns
0.48361	0.631959	0.445688		0.714141	0.587004	0.46123	spr1447	2038.52	Tns
0.113826	0.675252	0.158256		0.401747	0.230883	0.110529	spr1448	424.291	Tns
0.433639	3.62358	0.755967		0.102065	1.09402	0.967795	spr1449	3865.78	Hy
0.892175	2.98343	1.43531		0.654595	1.86327	1.22191	spr1450	1894.78	BCPCs
0.999404	8.59465	0.842026		0.864123	0.67199	0.84372	spr1451	3447	ProtS
0.195752	0.404221	0.184039		3.32706	0.320582	0.111995	spr1452	24426.3	Hy
0.451832	13.9268	0.83236		0.590643	3.08487	2.03326	spr1453	1161.03	TBP
0.690102	3.46287	1.91708		0.115464	0.377227	1.24987	spr1454	3840.32	Hy
2.55044	1.90078	2.45503		0.61029	0.657151	0.83062	spr1455	1471.36	Hy
4.59586	6.01727	5.54062		0.644705	1.1517	0.862706	spr1456	5741.63	PuPy
6.41056	3.80361	5.82125		5.56134	1.33502	2.419	spr1457	4341.07	Hy
6.08039	3.77036	5.089		5.55192	1.30175	2.62576	spr1458	21330.3	Cpr
7.21225	6.24976	6.35673		1.02009	1.95018	0.725728	spr1459	7623.19	ChM
1.28129	3.41809	0.291374		0.998928	0.274087	1.78257	spr1460	12297	ChM
0.351843	1.09755	1.08428		1.43362	1.72757	1.63309	spr1461	414.831	Hy
0.474534	1.53855	1.57456		0.507655	1.80119	2.21222	spr1462	1028.51	Hy
0.576984	4.94515	0.752353		1.7044	0.985236	2.08457	spr1463	889.24	Hy
9.45538	45.1472	9.18614		4.31276	0.744708	3.05981	spr1464	9578.94	TBP
7.76219	24.0347	4.1127		5.32158	0.330673	2.43716	spr1465	2155.02	Hy
1.96136	1.45401	0.362907		0.78072	0.254497	0.708483	spr1466	4311.56	Cpr
6.46792	7.34348	3.63171		1.52626	0.715198	2.67668	spr1467	2856.34	ProtS
0.0511232	0.18683	0.068886		1.11816	0.175762	2.17403	spr1468	177.63	Hy
0.220931	1.53367	0.0122718		3.11486	0.0224183	0.444234	spr1469	2003.15	Hy
12.8735	16.9403	12.8577		3.70441	2.26985	1.70774	spr1470	18479.3	Hy
1.52601	1.91278	1.96364		1.145	0.640974	2.93189	spr1471	214852	Hy
0.875077	0.725083	0.84819		0.766186	0.315544	1.10465	spr1472	8590.19	ProtS
0.278057	1.20552	0.791785		0.194553	0.820799	0.454724	spr1473	465.43	TCSs
0.12812	0.51623	0.112448		0.699264	0.343227	1.49784	spr1474	1705.98	TCSs
0.0603741	0.13673	0.0645009		0.425127	0.153498	0.125192	spr1475	324.323	Hy
0.131161	1.05159	0.520605		1.0155	0.246867	0.00526547	spr1476	557.435	Hy
1.25157	1.88834	2.25693		0.774114	1.19116	0.859184	spr1477	738.459	Hy
1.16476	1.84395	2.10567		0.822531	1.11567	0.931077	spr1478	24705.2	Hy
1.91814	1.74203	2.69838		0.478889	0.796549	0.400736	spr1479	4189.54	Hy
1.47635	2.61388	1.53441		0.238015	0.744292	0.412734	spr1480	9150.54	RNA
1.54367	3.23629	1.63704		0.316302	0.770623	0.23123	spr1481	1644.72	Hy
0.810202	1.66602	2.46258		0.868695	1.65258	0.949951	spr1482	52946.4	Hy
0.251672	0.436263	0.307429		2.61649	0.108692	0.407525	spr1483	5322.13	Hy
0.334897	0.141002	0.0146844		0.320642	0.0505005	0.543454	spr1484	722.308	Hy
0.0156032	0.749522	0.437916		0.176872	0.501466	1.36706	spr1485	2046.94	Hy
0.838291	2.48742	1.65004		0.174615	1.08064	0.879367	spr1486	1053.59	Hy
0.616921	1.60464	0.594239		0.607332	0.448166	1.44786	spr1487	11321.5	TCSs
0.20854	0.412725	0.673328		0.558818	0.878699	1.89793	spr1488	820.955	Hy
0.342195	0.53567	0.699654		1.00405	0.980768	1.81584	spr1489	1673.03	Hy
0.378125	1.64096	0.302982		0.819653	0.445809	3.14558	spr1490	8524.21	Hy
1.38761	3.30751	0.716989		1.61553	1.80135	1.292	spr1491	2551.22	ProtF
0.972759	0.959661	3.36498		2.79138	0.646122	2.63566	spr1492	1905.85	TBP
1.21288	1.49954	4.72179		0.963334	0.780973	1.85528	spr1493	30211.8	TBP
0.250179	0.208502	0.271926		0.908075	0.0904935	2.15487	spr1494	4633.35	TBP
0.315407	1.95527	0.557031		1.36422	0.703394	1.00599	spr1495	3439.03	Cpr
0.384511	0.604502	0.768537		0.276645	1.31398	0.62722	spr1496	231	Hy
0.328026	1.9648	0.605429		0.180208	1.1149	0.57842	spr1497	2603.14	TBP
0.551457	1.11742	0.35973		0.0972415	0.229346	0.178809	spr1498	568.578	Hy
1.93243	21.7418	5.57834		0.6265	1.22322	0.689272	spr1499	9513.34	ChM
0.151971	4.03944	0.23165		0.862902	3.17738	0.00510131	spr1500	611.292	Hy
0.0797926	0.64052	0.484013		0.0783254	0.760879	0.769738	spr1501	738.709	Hy
1.04454	2.91482	2.25446		0.205163	0.598695	1.6354	spr1502	1625.85	ProtS
4.49172	3.7933	3.90427		0.993498	0.600802	1.08313	spr1503	7098.12	Hy
7.49299	4.31083	10.0985		1.49559	1.29719	0.831752	spr1504	32974.8	Hy
2.61527	0.177749	0.435464		0.832725	0.159864	0.602462	spr1505	10234.4	Cpr
8.12145	6.0941	11.3319		0.707799	1.54753	1.16444	spr1506	28063.1	Hy
5.69763	3.90545	5.61352		0.512183	0.477817	0.50519	spr1507	122017	Hy
3.78728	1.68574	1.03371		1.74285	0.4505	1.13825	spr1508	2457.81	Hy
8.87305	4.76674	8.87584		0.96612	1.11053	0.839487	spr1509	9580.68	Hy
10.4048	4.85343	12.9928		5.07921	1.53122	1.77869	spr1510	16296.4	Cpr
7.21497	8.62367	2.14832		1.56575	0.491092	6.43983	spr1511	18922.9	Cpr
0.620719	3.51128	0.428713		1.3346	0.111504	1.04693	spr1512	11215.6	Hy
0.541413	0.967059	1.18922		0.490544	0.871568	1.90895	spr1513	1375.79	DNA
1.31725	2.96431	2.80083		1.15468	1.01704	2.03049	spr1514	492.866	CE
8.02955	9.11476	4.83518		9.06144	1.33968	1.73049	spr1515	649.654	CE
1.3215	2.83284	1.42071		1.17749	0.876737	2.16095	spr1516	2320.34	DNA
1.03508	1.60245	0.592846		7.21543	0.30213	0.870413	spr1517	12220.8	Cpr
0.619434	5.86522	0.315788		9.76227	0.406114	4.87761	spr1518	45930.8	Hy
0.135762	0.484618	0.440694		0.593027	1.16595	1.3373	spr1519	829.024	TBP
1	1	1		1	1	1	spr1520	1311.96	CE
0.280097	4.8319	0.205669		6.30226	5.15211	4.01032	spr1521		CE
0.134105	0.480206	0.490472		0.826316	0.680335	0.779218	spr1522	740.586	Hy
0.0724964	0.548947	0.160555		0.512651	0.444214	0.343883	spr1523	664.862	Hy
0.0253702	0.0346417	0.0439043		0.38439	0.0246874	0.0507279	spr1524	303.327	Hy
0.0211021	0.546926	0.243277		0.594918	0.308736	1.66738	spr1525	693.869	TBP
0.0122131	0.409782	0.15416		0.273528	0.254004	0.67179	spr1526	2812.19	TBP
0.40941	0.413437	0.519944		1.14049	0.961487	0.474831	spr1527	823.609	TBP
0.00928195	0.505731	0.391371		0.181531	0.432606	0.809782	spr1528	512.777	TBP
0.176617	0.309924	0.315773		0.950846	0.933623	0.388575	spr1529	1660.06	Cpr
0.0387837	0.502919	0.297488		0.145658	9.67502	1.01384	spr1530	270.787	EnM
0.0424619	0.0577021	0.011352		0.271453	0.0651946	0.63557	spr1531	131.736	Cpr
0.0138886	0.091971	0.141858		0.296271	0.407237	0.482047	spr1532	110.513	TBP
0.0173247	0.0838443	0.134102		0.0942477	0.0285021	0.539687	spr1533	59.9618	TBP
0.00989442	0.460693	0.285692		0.288228	0.66835	1.10786	spr1534	167.094	TBP
0.18182	0.0395486	0.0965627		0.235868	0.0892537	0.0911874	spr1535	112.8	TBP
0.0255811	0.0898553	0.223656		0.125915	0.27658	1.00368	spr1536	59.1886	Cpr
0.0497851	0.00781982	0.0320526		0.51982	0.0279499	0.00349663	spr1537	245.608	Hy
0.212756	1.27255	0.356098		0.214589	0.390529	0.829829	spr1538	2076.48	Cpr
1.40857	1.83151	2.71841		0.690636	1.62867	0.88756	spr1539	10102	DNA
2.04471	1.67185	4.00333		0.336121	1.4898	0.771455	spr1540	2785.56	AaB
1.5984	2.19485	1.88431		0.471794	1.16229	1.34984	spr1541	22406.3	FaPhlM
1.08596	2.31771	2.23064		0.256329	0.978326	0.839161	spr1542	6285.41	AaB
2.20005	1.10466	1.94982		1.39168	0.491249	1.75102	spr1543	6032.01	AaB
1.96262	2.19979	0.791977		1.65371	0.202882	2.84136	spr1544	2916.35	ProtF
0.140096	0.754042	0.539704		1.45497	0.818636	1.64328	spr1545	621.234	Hy
0.0894035	0.0387244	0.00819191		1.22389	0.0584442	0.0398385	spr1546	1058.76	TBP
0.0416316	0.108481	0.0751224		2.90949	0.235187	1.79718	spr1547	4188.99	Hy
0.0646982	0.27572	0.165522		0.725197	0.48349	0.942697	spr1548	1177.22	Hy
0.0397334	0.0170689	0.0936217		8.42948	0.228784	0.00358826	spr1549	981.93	Hy
0.241603	0.0978224	0.0340094		1.07005	0.00750111	1.65051	spr1550	1343.06	Hy
0.466643	4.49589	0.035641		7.38514	10.3645	0.0613538	spr1551	1434.23	Hy
0.464143	3.57387	0.3082		0.233005	0.326664	0.116139	spr1552	995.06	Hy
3.0797	2.03981	3.18827		2.26572	1.28603	1.24221	spr1553	5609.52	AaB
2.14106	2.66101	2.82124		0.887203	1.3246	0.812128	spr1554	10485.3	CIMet
0.294233	1.80527	0.718604		0.201196	0.443916	1.40133	spr1555	3551.09	DNA
0.33306	3.99168	2.35756		0.827448	1.18489	4.46626	spr1556	1257.38	DNA
2.52672	4.11033	2.45171		2.91875	0.639165	2.51116	spr1557	3590.09	RNA
0.879147	1.62774	1.24379		1.35845	0.738524	1.02116	spr1558	19281.5	Hy
0.504368	1.08054	1.75703		0.508752	0.761819	1.38118	spr1559	27454.3	TBP
0.421252	1.51062	0.839089		0.461165	0.420051	2.99049	spr1560	17554.3	Hy
1.22497	4.56282	1.34839		0.416642	0.578956	0.900789	spr1561	2444.7	TCSs
0.846397	7.46745	0.946517		0.409505	0.6822	1.14229	spr1562	2714.01	TCSs
1.10381	0.174536	0.148276		2.11191	0.180906	0.658125	spr1563	301.708	Tns
0.678581	5.69334	1.31706		1.48721	0.711292	1.5123	spr1564	8563.06	Hy
3.15758	4.26389	1.06183		5.9887	0.446707	5.4012	spr1565	38095.8	ChM
7.31651	3.58271	9.31412		26.6373	1.90761	9.54777	spr1566	11384.1	TBP
0.874004	1.69617	0.935165		27.7533	0.364607	17.4684	spr1567		Hy
2.39261	3.10652	4.49608		1.51523	0.985002	3.58011	spr1568	5038.02	ChM
2.0622	5.4295	1.97717		0.403729	2.45562	0.763308	spr1569	7572.73	RNA
1.23569	0.422935	0.428359		0.424043	0.149291	0.264095	spr1570	219.223	EnM
0.421935	1.33233	0.140454		0.255788	0.207482	1.06433	spr1571	692.646	EnM
0.363766	0.987463	0.289193		0.0942091	0.429176	0.320792	spr1572	766.537	Hy
0.374845	4.71687	0.461508		0.17373	0.743862	0.504177	spr1573	1470.65	Tns
1.40898	2.03719	1.13438		0.292824	1.20672	0.678592	spr1574	11069.6	Tns
1.08765	1.34719	1.03769		0.829635	0.803646	0.870146	spr1575	18737.3	Hy
3.67177	2.75536	3.27409		0.455709	1.07079	0.702704	spr1576	520.799	Hy
2.14803	3.14017	1.02807		0.415805	0.7408	0.592678	spr1577	1780.94	Cpr
0.746661	0.823888	1.23188		0.630666	1.0572	0.877124	spr1578	5185.25	Cpr
0.919405	1.52157	1.37059		2.17715	2.50269	0.739067	spr1579	1351.8	ProtS
1.67833	3.13298	2.43433		0.469142	1.43705	1.11478	spr1580	2339.88	ProtS
4.2467	4.50888	5.05758		0.824384	1.29326	0.887037	spr1581	633.385	ProtS
5.24601	5.95838	3.35371		1.21494	0.708787	1.0892	spr1582	28458.8	Hy
3.34117	7.1237	2.53303		1.25496	0.642439	1.40985	spr1583	4153.41	PuPy
0.875232	1.15442	1.10062		0.293273	0.914034	0.977084	spr1584	425.106	Hy
0.105412	0.956553	0.326819		2.86578	0.659927	1.08184	spr1585	442.089	Hy
1.27314	1.21955	1.68887		0.362187	1.28555	0.714009	spr1586	1568.01	Hy
0.723504	1.57347	1.23479		0.308116	0.994688	1.28407	spr1587	2571.98	Hy
1.60222	2.13419	2.00949		0.646535	1.29956	1.75037	spr1588	6636.77	Hy
2.32026	1.39821	1.97498		1.42652	1.3124	0.618951	spr1589	1624.75	Hy
3.38123	1.96253	4.11172		0.96515	1.57958	0.606806	spr1590	3658.34	Hy
1.0668	0.996655	1.46024		0.658776	0.553064	0.880804	spr1591	46662.2	Hy
2.22083	1.88967	2.74177		2.04623	1.28722	2.1888	spr1592	30929	Hy
2.70714	2.55261	3.20675		9.65968	2.65235	6.04735	spr1593	136005	Hy
1.51343	2.16465	3.06204		1.4435	1.63076	2.2283	spr1594	19415.4	Hy
2.43251	2.77302	1.66052		6.27971	1.1313	4.69656	spr1595	30963.9	Hy
0.610412	8.14487	0.159095		8.31779	0.103926	1.42085	spr1596	13289.1	TBP
2.22311	1.5775	2.23566		2.00235	0.928591	2.7998	spr1597	42213.7	Hy
1.63688	2.54779	2.01749		0.983755	1.2905	1.87444	spr1598	52096.6	TBP
0.94808	4.25346	1.4865		15.0628	1.9153	22.3148	spr1599	3694.65	Hy
3.04129	18.9149	3.99798		1.05243	1.21935	2.05463	spr1600	2321.2	Hy
2.44405	4.32412	2.93312		0.801371	0.666434	1.54172	spr1601	10998.9	Hy
0.528526	0.568418	0.580375		0.666266	0.915649	0.645978	spr1602	12819.1	Cpr
4.19991	2.90131	2.08274		0.597045	1.1062	0.495204	spr1603	2867.2	Hy
0.166126	0.0762567	0.0318955		0.660334	0.032398	0.0330063	spr1604	29550.6	TBP
1.18565	1.28502	1.81663		3.22924	1.46599	0.887332	spr1605	1275.06	Hy
1.18912	1.67325	1.4791		0.591206	1.5315	0.69395	spr1606	14650.5	ProtF
0.745294	0.78609	0.965528		1.09503	0.606888	0.545515	spr1607	6394.54	Hy
0.531777	1.06256	0.970962		0.574535	0.719298	1.43038	spr1608	2357.15	ProtS
0.164627	1.37823	0.345745		0.613664	0.243077	1.52258	spr1609	559.265	DNA
1.01234	2.42174	1.18339		3.54047	1.48624	4.02176	spr1610	1069.89	Hy
1.9564	3.28615	1.94319		0.775285	0.565031	0.847306	spr1611	893.571	Hy
0.639766	36.5301	0.577107		1.48398	0.355826	4.52003	spr1612	3919.88	Hy
0.238877	1.54714	0.309694		0.742402	0.530918	1.24657	spr1613	85068.6	Hy
0.135265	0.342027	0.0283432		4.44165	0.523221	0.143433	spr1614	771.224	Hy
2.11802	1.71327	1.26732		5.23912	1.3836	0.861977	spr1615	379.512	Hy
0.0228213	0.0416685	0.0813258		0.992482	0.017745	0.0953902	spr1616	1242.4	DNA
0.0481169	0.0732504	0.0185423		0.160466	0.096614	0.0555571	spr1617	106.432	EnM
0.0230246	0.0660816	0.0670176		0.487477	0.00645123	0.0163596	spr1618	336.058	TBP
0.962799	1.363	0.209486		0.470161	0.29006	1.97656	spr1619	651.189	TBP
0.384286	0.0935878	0.0296212		4.18157	0.0791816	0.00823649	spr1621	297.018	RNA
0.479521	0.0829194	0.0461382		3.66411	0.0449393	0.715366	spr1622	112.061	Hy
1.17441	0.573169	0.713617		0.817089	0.269965	0.575	spr1623	5160.86	Hy
0.40144	0.335808	0.103014		0.323912	0.51273	0.891323	spr1624	61778	Hy
0.477412	0.0476123	0.115976		0.622723	0.0928823	0.191034	spr1625	8147.83	Hy
0.540421	0.332285	0.116687		2.47679	0.188583	1.45838	spr1626	1936.41	Hy
0.339719	0.941829	0.566968		0.741684	0.572253	1.71003	spr1627	346.429	Hy
0.79709	0.93691	1.09546		0.991593	0.526936	2.26762	spr1628	441.584	TCSs
0.274761	0.239072	0.0790038		0.209876	0.0957247	0.747547	spr1629	209.631	TCSs
0.633367	0.0828695	0.0637986		0.861736	0.112448	0.00311316	spr1630	533.309	TCSs
0.236574	0.954781	0.886115		0.229915	1.18285	1.30207	spr1631	7860.65	TCSs
0.255367	0.736045	0.520042		0.422016	1.28829	0.547985	spr1632	478.103	TCSs
0.24693	0.46408	0.695624		0.341596	1.14252	0.679081	spr1633	2852.38	AaB
0.256703	0.667807	0.835957		0.241761	1.70965	0.566488	spr1634	501.362	AaB
0.165868	0.536522	0.67496		0.290063	1.22061	0.762809	spr1635	339.823	AaB
0.1897	0.471683	0.525807		0.19036	0.88186	0.705348	spr1636	642.746	AaB
2.02629	3.93571	2.14076		0.128928	0.920786	0.751989	spr1637	1181.91	AaB
1.75517	4.21542	1.9493		0.438712	1.35272	0.904645	spr1638	1268.04	Hy
0.0508466	0.0847073	0.0100848		1.07811	0.19726	0.110531	spr1639	1032.53	TCSs
0.0377834	0.760186	0.0767596		0.301889	2.62401	0.0796673	spr1640	397.804	Hy
0.0687515	0.219145	0.200617		0.139448	0.343271	0.718392	spr1641	369.421	TBP
0.103376	0.129146	0.0974213		0.204254	0.159659	0.924858	spr1642	1756.57	Hy
0.0251469	0.0996898	0.104669		0.0670668	0.129575	0.0385074	spr1643	236.385	TBP
0.239197	0.155302	0.017318		0.369659	4.09255	0.00377499	spr1644	222.316	TBP
0.0477727	0.384371	0.0831588		0.171421	0.251836	1.35757	spr1645	83.6761	TBP
0.210187	0.145336	0.0565711		0.42281	0.134553	0.386267	spr1646	401.424	Hy
0.0229025	0.271765	0.300445		0.136876	0.372505	1.6947	spr1647	203.475	ChM
0.0955832	0.0214155	0.0186749		0.585187	0.104693	0.105453	spr1648	124.083	ChM
0.403179	0.0332012	0.00481604		2.23153	0.0410759	0.00103144	spr1649	94.7615	Cpr
0.506261	0.0490427	0.0125082		0.399938	0.117981	0.0016333	spr1650	376.074	Cpr
0.109377	0.0278469	0.0253272		0.449893	0.00565372	0.177021	spr1651	180.244	Cpr
0.0678622	0.0457463	0.0850195		0.212331	0.0964614	0.259116	spr1652	299.282	Cpr
0.649068	0.131636	0.173477		0.137942	0.0426263	1.08364	spr1653	1306.34	Hy
4.25097	3.2847	3.30879		0.532943	0.910306	1.04563	spr1654	7919.17	Hy
3.67244	4.31368	1.7548		1.90168	0.797006	1.44633	spr1655	36862.2	Hy
3.57546	2.5906	2.64617		0.788274	1.13534	0.831225	spr1656	13992.9	TBP
3.55835	4.28019	2.4555		1.43003	2.17148	0.803029	spr1657	8587.95	TBP
1.38731	1.84403	1.08313		0.968866	0.83245	1.01087	spr1658	3650.34	Hy
0.369422	4.0698	0.762148		1.28824	0.603257	1.96736	spr1659	5691.69	Hy
1.21223	1.29202	1.09032		2.95385	0.628126	1.25273	spr1660	1428.76	DNA
0.517373	2.19185	0.46522		0.829709	0.690461	4.20875	spr1661	1080.81	Hy
0.107209	0.60865	0.351843		0.942424	0.604691	0.262312	spr1662	726.325	PuPy
0.53985	0.52786	0.927898		0.82185	1.31633	0.705727	spr1663	7275.43	PuPy
0.0425585	0.0825237	0.0466991		1.6998	0.110014	0.284701	spr1664	313.143	DNA
1.23803	0.466323	0.0125479		16.5944	0.147581	0.00150531	spr1665	333.724	DNA
0.486498	0.624977	0.456103		0.336357	1.13784	0.709326	spr1666	660.704	Hy
0.0777502	0.26243	0.318484		0.580707	0.845396	0.526612	spr1667	29747.9	ChM
0.0519289	0.329703	0.406344		0.362358	0.373737	4.6666	spr1668	223.331	ChM
0.494546	0.793465	0.510328		0.714953	1.0744	0.668426	spr1669	652.144	RNA
0.092331	0.291697	0.348789		6.735	3.34695	1.91906	spr1670	2393.28	ChM
0.185764	0.503629	0.368173		0.62874	1.42884	0.348752	spr1671	19001.7	Hy
0.124623	0.490842	0.13235		0.193582	0.436387	0.571767	spr1672	3862.51	TBP
0.20055	0.645444	0.58938		0.259079	0.723505	1.00834	spr1673	702.373	Hy
0.0519689	0.382998	0.449609		0.0869974	0.504419	0.782718	spr1674	587.201	Hy
0.701383	0.555077	0.587162		0.863117	0.538323	0.581564	spr1675	1308.34	Tns
1	1	1		1	1	1	spr1676		Tns
0.254347	1.05345	0.8204		0.093349	1.01659	0.654641	spr1677	1197.12	TBP
0.189138	0.611467	0.410642		0.239568	0.428806	1.33329	spr1678	627.806	TBP
0.772182	0.623822	1.07162		0.343119	1.27126	0.483373	spr1679	1174.9	TBP
0.429318	0.657708	0.503237		0.200411	0.487488	0.814436	spr1680	2491.66	TBP
1.72473	2.07912	2.04448		0.171811	0.568071	0.791783	spr1681	51088.1	Hy
3.61271	2.70353	1.86431		2.89053	1.50456	0.556263	spr1682	564.607	ProtF
0.0460966	0.112383	0.147287		1.11736	0.438742	0.349688	spr1683	2314.89	Hy
0.0706769	0.504903	0.360329		0.507016	0.663142	0.019361	spr1684	989.334	TBP
0.288106	0.301777	0.568422		0.174964	1.13362	0.715805	spr1685	1707.62	TBP
0.187747	0.258007	0.376662		0.392416	0.740837	1.05196	spr1686	2685.1	TBP
0.26551	0.335751	0.282643		0.562744	0.947752	0.469941	spr1687	469.717	TBP
1.44838	1.81547	3.11261		0.271191	1.28624	1.35728	spr1688	5658.47	Hy
1.95157	0.581998	1.37249		0.710211	0.852873	0.687	spr1689	27575.6	ProtS
3.60234	0.943798	2.63004		0.943038	1.23989	0.89639	spr1690	15048.8	DNA
1.87616	0.402456	2.46986		0.224721	0.444449	0.514626	spr1691	28809.4	DNA
2.3584	1.24764	3.21564		0.44292	1.41074	0.934381	spr1692	2226.36	DNA
2.42079	1.44462	3.12233		0.360699	1.68486	0.450458	spr1693	5068.61	Hy
2.02647	1.59266	3.86545		0.529339	1.56144	1.02889	spr1694	5801.87	Hy
1.94059	0.760315	2.12079		0.450565	1.07895	0.591725	spr1695	29490.1	Hy
2.92834	0.827116	3.04164		1.10707	1.03758	0.579987	spr1696	15774.1	CE
0.185745	5.15037	0.456216		0.652384	0.146751	1.39269	spr1697	44370.8	Hy
0.0526221	5.88059	0.206543		0.432273	2.61203	0.994443	spr1698	921.305	ChM
0.37777	0.346374	0.51246		0.346029	0.770782	0.212653	spr1699	1161.62	TBP
0.487919	0.559075	0.801152		0.417043	1.04194	0.34291	spr1700	1509.72	RNA
0.675491	0.557414	0.365295		0.591237	0.442724	0.365825	spr1701	152.968	Tns
0.289818	0.659799	0.634542		0.209852	1.26122	0.81408	spr1702	1570	Tns
1.10819	4.43436	1.62796		0.266237	0.585806	1.97254	spr1703	8658.06	TBP
2.32143	3.9985	3.23664		0.571762	0.968632	0.86644	spr1704	7591.29	TBP
0.623015	0.291235	0.549108		0.795353	0.0722774	0.433799	spr1705	23527.3	TBP
0.682456	11.5272	0.298579		1.75565	4.93174	0.522694	spr1706	6263.2	TBP
1.61376	4.32831	0.734276		0.462712	0.606631	0.939388	spr1707	7278.58	TBP
3.27226	1.48724	0.715867		1.1275	0.1092	0.434316	spr1708	321.979	Hy
0.0308787	0.114431	0.107821		0.954321	0.391577	0.169729	spr1709	148.389	PuPy
0.0605863	2.6518	0.334058		0.622968	4.44509	0.473536	spr1710	188.124	TBP
0.0236446	0.7895	0.301331		0.19151	0.84857	1.34087	spr1711	231.167	TBP
0.0600196	0.325456	0.33989		0.62531	0.902189	0.335129	spr1712	104.494	TCSs
0.0280649	0.333338	0.0145313		0.240578	0.0390861	0.351288	spr1713	121.279	ChM
0.0489254	1.26645	0.0288795		0.171745	0.0901557	0.899262	spr1714	1107.35	RNA
0.0117884	0.159504	0.0410879		0.0857976	0.160351	0.206674	spr1715	930.845	ProtF
1.72405	0.698203	0.608421		0.780477	0.602198	0.601838	spr1716	2209.84	Tns
0.0792062	0.224649	0.0764316		1.92014	0.118388	2.2592	spr1717	408.129	Hy
0.0829652	0.128097	0.0321274		1.13988	0.113327	0.640269	spr1718	339.915	DNA
6.04281	6.11645	2.74986		1.62172	0.5837	1.47409	spr1719	1539.4	Hy
0.263537	0.041058	0.0178295		0.814689	0.0263746	0.00174366	spr1720	277.887	Hy
0.31601	6.21869	0.282393		0.795861	4.67275	0.239614	spr1721	128.364	Tns
3.64742	4.83395	6.28416		0.635472	1.13253	1.25935	spr1722	2193.37	Cpr
3.65581	2.88257	4.58378		3.39271	1.23285	2.0356	spr1723	4627.52	Cpr
12.4766	6.9956	6.8244		1.60462	0.990876	1.07276	spr1724	1675.85	TCSs
2.10025	1.64451	2.23707		1.685	1.34292	0.639223	spr1725	5428.69	CIMet
0.46886	2.20687	0.79144		0.279143	0.801989	0.888863	spr1726	4759.38	Hy
0.966354	2.49547	1.85019		0.216222	0.900038	2.06624	spr1727	8745.77	Hy
1.19454	7.09214	1.41964		0.541193	1.08682	0.667806	spr1728	935.499	Hy
0.0189033	0.142641	0.046935		0.193831	0.172	0.318947	spr1729	1981.29	Tns
0.11248	0.731559	0.421488		0.085339	0.497237	0.298333	spr1730	1371.61	Hy
0.33407	0.982616	0.489572		0.342041	0.797858	1.62353	spr1731	2744.32	Hy
0.423672	0.826465	0.514639		0.297556	1.03066	0.790531	spr1732	1045.8	Hy
0.381873	0.40935	0.522856		0.930235	0.875761	0.919643	spr1733	881.132	Hy
0.052721	0.20627	0.437968		0.304575	1.21354	0.554257	spr1734	98.3722	TBP
0.035528	0.328041	0.440671		0.238006	0.828728	0.83396	spr1735	1341.12	TBP
0.157656	0.182278	0.225913		0.462773	0.426357	0.512205	spr1736	336.766	TBP
0.940286	0.815678	0.69227		0.229608	0.645801	0.481155	spr1737	827.556	Hy
1.42593	1.08283	0.240588		0.781455	0.155776	1.44228	spr1738	42569.2	Hy
4.10214	1.80846	4.91891		0.798932	0.557834	0.891086	spr1739	1445.53	Cpr
1.95962	3.78579	0.775239		0.905633	0.513478	3.09302	spr1740	23596.7	Hy
3.86159	7.50293	6.77567		0.582546	1.52098	1.91888	spr1741	8526.27	Hy
6.10026	4.17293	9.9582		0.754781	0.898282	2.03672	spr1742	20643.2	Hy
3.60561	1.25884	1.35197		1.94012	0.0985532	0.836451	spr1743	44618.5	Hy
1.15941	0.377979	0.14867		1.79917	0.0893072	1.53547	spr1744	2940.89	Tns
0.0632352	0.504047	0.23685		0.863871	0.318114	3.13457	spr1745	2162.29	Tns
0.155647	1.35464	0.640619		0.356787	1.66161	0.841297	spr1746	633.42	Hy
0.0504058	0.0625524	0.0639269		0.575848	0.112819	0.0883532	spr1747	264.84	Hy
0.0172733	0.0687307	0.048124		0.426156	0.0239418	0.211682	spr1748	1392.43	Hy
0.0274576	0.112901	0.037255		0.403858	0.0824144	0.035706	spr1749	145.39	Hy
0.145306	0.0474289	0.0359853		0.330641	0.0233041	0.353908	spr1750	328.223	Hy
0.0220346	0.250866	0.128648		0.616138	0.0797532	0.308438	spr1751	365.713	Hy
0.0320738	0.0295538	0.0235022		0.377653	0.0288517	0.451647	spr1752	342.936	Hy
0.073762	0.0273903	0.0125642		0.625236	0.0646729	0.00191598	spr1753	623.731	Hy
8.7947	4.6412	7.84938		2.30428	1.05871	0.95381	spr1754	1753.65	TCSs
3.20484	0.815738	0.878406		2.35072	0.460437	0.360674	spr1755	46044.7	Hy
3.74968	5.95353	3.33229		1.36951	0.683363	1.17646	spr1756	762.521	TCSs
7.55065	8.98292	5.2392		6.88236	1.74977	3.77436	spr1757	3915.62	TCSs
3.72823	7.7263	3.65529		1.50258	0.513877	6.57154	spr1758	1118.79	TCSs
1.91803	0.860741	1.56046		18.5406	1.59929	6.52282	spr1759	2871.2	TCSs
0.922983	3.88452	2.52024		0.316372	1.39853	2.80616	spr1760	3169.79	TCSs
1.07419	12.2921	0.430748		1.69144	0.0761996	3.43221	spr1761	4809.45	TCSs
0.299628	0.308574	0.119459		2.76214	0.102139	0.246991	spr1762	170.134	TCSs
0.0908082	0.342561	0.0969639		1.87271	0.0799995	0.628289	spr1763		RNA
0.107576	0.060251	0.073319		0.340407	0.0943141	0.238487	spr1764	1627.77	Hy
0.231921	0.369161	0.609668		0.8285	0.357757	0.777174	spr1765	1040.29	Hy
0.120003	0.67866	1.22758		0.321317	0.671189	0.785974	spr1766	1909.22	Hy
0.0297844	0.0804829	0.0525869		1.43927	0.209007	0.152912	spr1767	38.8829	Cpr
0.0319171	0.0282505	0.0107658		0.370101	0.00250842	0.438967	spr1768	123.648	Hy
0.0233236	0.00495753	0.014394		0.243466	0.0439336	0.00311208	spr1769	76.9352	Hy
0.0436948	0.00931206	0.0258365		0.624177	0.0514834	0.0053571	spr1770	118.363	TBP
0.0173618	0.0187634	0.0251933		0.140739	0.0147176	0.216319	spr1771	171.244	ProtF
0.151266	0.387497	0.146052		0.0551572	0.289234	0.558298	spr1772	269.973	Hy
0.03534	0.0836502	0.0788053		0.14183	0.090051	0.672953	spr1773	394.802	TBP
0.0375397	0.0398737	0.00813757		0.401794	0.0593714	0.0410068	spr1774	665.319	Hy
0.482522	10.4451	0.778185		0.109981	0.48567	1.43377	spr1775	21356.7	PuPy
1.46261	1.08502	1.18222		1.17366	0.306769	1.53422	spr1776	4829.1	RNA
1.11591	3.98129	0.538802		0.689248	0.450772	5.20298	spr1777	6827.92	RNA
3.55338	1.71036	2.57546		2.18601	0.231392	0.430004	spr1778	1564.39	Cpr
1.04218	3.61962	0.741385		0.321813	0.585051	1.18667	spr1779	1256.66	DNA
2.90898	4.57024	2.81741		0.858605	1.06016	1.72656	spr1780	26182.4	Hy
2.97406	2.06797	2.77669		1.97736	0.828308	0.770825	spr1781	17932	CE
0.567338	2.50591	0.86645		0.978471	0.450076	1.88189	spr1782	5202.02	Hy
0.260033	4.62314	1.10506		0.261467	0.620899	1.82788	spr1783	12839.2	CE
2.7098	12.9519	3.40514		0.54587	1.41688	1.53011	spr1784	2715.9	Hy
2.2218	2.86381	1.51801		0.932095	0.699564	0.771746	spr1785	2144.84	AaB
1.97289	2.348	1.31307		0.868878	0.574455	0.756939	spr1786	3979.61	Hy
2.44585	8.67036	2.85112		6.20771	1.7514	2.85595	spr1787	2171.22	Hy
0.718856	2.09315	0.774509		1.00028	0.775974	0.8433	spr1788	2979.82	ProtS
0.751455	1.96254	0.801167		1.01208	0.761031	0.763478	spr1789	4290.41	ChM
2.18446	2.68611	2.22881		3.68472	1.00923	1.69566	spr1790	2200.73	Hy
2.82039	4.60629	3.52389		0.443879	0.882197	0.531175	spr1791	18987.4	ChM
2.39024	2.96404	3.17638		1.92621	1.10127	1.17158	spr1792	13457.8	AaB
3.12905	0.643458	0.888182		0.757145	0.39054	0.180697	spr1793	2037.52	RNA
3.00447	2.40851	3.51592		0.751901	1.64884	0.65538	spr1794	1510.49	TCSs
0.654221	2.92601	1.31608		0.896216	0.896365	2.12696	spr1795	71617	TCSs
1.92426	1.80335	3.01649		0.460591	1.22775	0.252461	spr1796	10834.5	Hy
1.11288	1.80833	1.34123		0.34014	0.978362	0.797596	spr1797	15987.5	ChM
2.47083	1.32805	2.82858		4.43545	1.63308	0.835296	spr1798	24058.9	Hy
0.862731	34.5788	1.05802		6.32631	2.40902	2.29834	spr1799	29906.9	ProtS
0.0105074	0.29004	0.206017		0.281923	0.216715	2.86397	spr1800	471.876	Hy
0.013708	0.367684	0.399308		0.203778	0.888075	0.917961	spr1801	425.744	TBP
0.0478098	0.106675	0.0535643		0.194265	0.169261	0.126861	spr1802	427.432	Hy
0.376473	0.534955	0.901046		0.246071	0.858547	0.467565	spr1803	1025.09	RNA
0.583825	0.690147	1.24465		0.414533	1.29437	0.444027	spr1804	597.034	Hy
0.311455	2.33724	0.52053		1.67117	0.660003	1.92579	spr1805	723.931	Hy
0.36004	0.756526	0.405182		0.27439	0.701575	0.828193	spr1806	3625.45	Cpr
13.8137	10.7728	9.62314		0.678205	0.979938	0.787784	spr1807	26788.3	ProtS
0.66571	0.759765	0.463161		0.352903	0.440055	0.491242	spr1808	10452.7	CIMet
0.183777	0.368637	0.137803		0.615291	0.249682	0.0697341	spr1809	165.333	Hy
0.545061	1.0824	0.604353		0.850957	0.584858	0.152832	spr1810	12366.4	Hy
0.832164	1.42428	0.822413		0.271232	0.927482	0.411946	spr1811	8774.12	Hy
0.783711	1.21636	0.67413		0.288631	0.948683	0.322209	spr1812	1457.54	AaB
2.95843	12.3273	1.87963		0.596888	2.95029	0.608633	spr1813	1642.15	Cpr
0.339421	0.85328	1.30851		1.12289	1.21352	1.86332	spr1814	2179.67	TCSs
0.0841131	0.459318	0.482841		0.397594	0.531732	1.27917	spr1815	2447.72	TCSs
0.0322804	0.171454	0.308315		0.139794	0.108904	0.96198	spr1816	3890.49	Hy
0.0610339	0.528606	0.382439		0.061812	0.409621	1.25246	spr1817	889.839	TBP
0.0837419	0.208129	0.130003		0.188859	0.107165	0.408462	spr1818	897.638	Hy
0.890023	1.36659	1.47894		0.827634	0.852475	0.825515	spr1819		TCSs
1.64862	0.100048	0.157431		13.0983	0.10824	0.382035	spr1820	10851.7	RNA
1.63703	23.3825	3.31081		0.535666	0.724197	1.64853	spr1821	8845.08	ProtF
4.30166	79.6539	9.04934		0.901371	1.29465	2.13442	spr1822	68420.6	ProtS
0.171344	0.306065	0.170834		3.28014	0.17662	6.43905	spr1823	2024.08	Cpr
0.159643	0.175287	0.157515		2.07118	0.162061	0.75289	spr1824	1161.09	ProtS
15.2324	7.0068	4.90992		1.3065	0.587353	0.70423	spr1825	12495.8	ChM
0.154257	0.238065	0.103627		4.0881	0.273894	1.39389	spr1826	3180.36	TCSs
0.331956	1.44884	0.147226		1.60681	0.189358	3.11019	spr1827	1207.53	TCSs
1.59764	0.313468	0.407768		2.69285	0.359865	0.439678	spr1828		TCSs
0.539361	0.587333	0.668306		1.52603	0.466865	0.246808	spr1829	450.531	TCSs
0.255607	0.876179	0.739377		1.02486	0.632203	1.92511	spr1830	567.888	TCSs
6.01463	0.295397	0.645211		2.34035	0.00293361	0.00218694	spr1831	475.021	TCSs
0.707845	0.308171	0.0582208		0.931629	0.0528473	0.109793	spr1832	310.268	Hy
0.332505	0.558556	0.149104		0.73159	0.283658	1.1156	spr1833	1285.4	CIMet
0.0407762	0.0699757	0.068515		0.2017	0.108311	0.335527	spr1834	464.167	TBP
0.0448988	0.189776	0.0470025		0.328731	0.170203	0.684992	spr1835	1821.19	TBP
0.0383825	0.362609	0.174746		0.162223	0.19289	1.33808	spr1836	868.256	TBP
0.0683912	0.352622	0.22765		0.0357521	0.516956	0.404521	spr1837	843.175	ChM
0.399712	4.78419	0.381849		0.130849	0.311866	1.53616	spr1838	4461.69	Hy
0.776343	5.77943	0.815501		0.318276	0.230568	2.96471	spr1839	5537.27	Hy
1.38582	0.402375	0.0310685		0.331022	0.0748506	0.00114462	spr1840	1295.81	Hy
1.65808	1.52798	1.00601		1.85121	0.589283	0.362356	spr1841	1363.87	ChM
0.0462978	0.214251	0.219899		0.226094	0.459193	0.663054	spr1842	208.742	Hy
0.0134644	0.101532	0.10849		0.192129	0.109983	0.319206	spr1843	73.7409	Hy
0.0109959	0.401076	0.514907		0.525586	1.36255	1.24383	spr1844	1089.97	ChM
0.0694403	0.284344	0.453104		0.541116	1.19964	0.645355	spr1845	133.163	ChM
0.0128256	0.139168	0.0973854		0.169208	0.205278	0.606119	spr1846	94.6143	ChM
0.0173855	0.32925	0.27092		0.217832	0.501775	1.46568	spr1847	194.028	TBP
0.0342051	0.184658	0.0697073		0.142141	0.163737	0.567711	spr1848	304.628	TBP
0.0115857	0.0315859	0.082717		0.153956	0.0494853	0.329061	spr1849	49.9362	TBP
1.15689	0.906573	1.36545		0.406132	0.878079	0.654056	spr1850	1135.21	Hy
0.98066	0.296496	0.5947		0.246959	0.17036	0.367996	spr1851	1631.6	Hy
0.548091	3.47699	0.719809		0.176985	0.547136	0.626221	spr1852	3115.81	Hy
0.283238	0.839189	0.423851		2.62891	0.191734	0.226224	spr1853	1524.89	RNA
0.278722	0.255383	0.0424981		0.241008	0.00631974	0.132345	spr1854	1206.7	ChM
0.542126	1.1471	0.71323		0.422943	0.501041	0.370718	spr1855	413.897	TCSs
4.56819	6.20004	6.97514		0.494564	1.18882	0.65882	spr1856	795.968	Hy
2.76477	3.17889	2.64706		0.457773	0.371948	0.540658	spr1857	1424.45	Hy
1.82311	6.13952	1.94226		0.213821	0.620146	1.29566	spr1858	831.71	TCSs
4.40834	8.63754	6.54687		0.331503	1.67024	0.779475	spr1859	709.83	TCSs
3.09064	5.24361	3.02705		0.377806	0.686907	1.62543	spr1861	1130.86	TCSs
1.87518	5.35568	4.197		0.358973	1.03888	0.883463	spr1862	1662.57	TCSs
5.24812	4.18759	5.94607		0.526471	1.12076	1.00837	spr1863	928.733	TCSs
1.289	4.53259	1.49696		0.346914	0.88689	1.01821	spr1864	274.337	TCSs
1.24371	0.691254	0.0854678		1.06976	0.333108	0.191794	spr1865	2701.99	Hy
0.540468	1.50041	0.593329		0.297784	0.277666	0.900163	spr1866	18024.5	ChM
4.10358	31.9653	2.72642		1.75698	1.50639	1.15869	spr1867	31280.1	CIMet
0.837795	1.36495	0.0656602		1.79137	1.60693	0.135569	spr1868	973.59	Hy
4.82749	6.56423	2.60554		1.17737	0.982086	2.26749	spr1869	25382.8	ProtS
3.02357	23.5409	0.933528		1.55767	3.39287	1.99046	spr1870	4039.56	Hy
0.95911	1.50942	1.35349		1.27906	1.34763	1.80386	spr1871	4575.63	Hy
0.871907	1.90626	1.12957		0.532802	1.38746	0.778659	spr1872	33917.6	Hy
0.0793258	0.333042	0.209971		0.305749	0.2148	0.339638	spr1873	3426.91	Hy
0.303058	1.10834	0.896976		0.262204	1.18384	2.20855	spr1874	6372.15	RNA
0.15578	0.498937	0.317628		0.247338	0.390739	0.353177	spr1875	1695.04	Hy
0.743496	1.57521	0.830049		0.257544	0.779992	0.561246	spr1876	5975.42	Hy
1.41863	2.84349	2.15917		0.177014	0.601645	0.701437	spr1877	1621.94	TBP
4.39545	3.09394	2.02027		0.956616	0.915584	0.304799	spr1878	936.016	AaB
115.798	18.6608	36.3646		2.97186	0.670126	0.33932	spr1879	643.087	Hy
0.742087	0.705655	0.827661		0.711933	0.478173	1.51794	spr1880	2529.92	Hy
1.5599	2.68902	1.76852		20.4458	2.86251	12.0313	spr1881	614.751	ProtS
1.39835	1.55603	1.38186		0.782546	0.888667	0.802802	spr1882	967.111	ChM
0.245519	0.268642	0.300257		1.17244	0.408674	1.57059	spr1883	1009.17	Hy
0.126894	0.577363	0.397602		0.309899	0.862586	0.928526	spr1884	118.588	ProtS
0.372069	2.57126	0.704149		1.47149	0.684383	5.76937	spr1885	4276.28	TBP
0.598371	2.55074	1.16868		1.06816	0.91732	4.99889	spr1886	17845.6	Tns
3.59165	4.0392	4.57175		2.3095	1.42858	1.26917	spr1887	4175.82	TBP
0.576859	3.88678	0.438159		1.94561	0.55405	4.64116	spr1888	954.549	DNA
2.85146	1.67562	1.40956		81.3629	1.92148	8.84232	spr1889	10093.9	RNA
0.630729	1.73634	1.19642		136.229	1.96041	27.3214	spr1890	864.247	ProtS
0.358601	1.81513	0.553804		0.503766	0.473776	2.03139	spr1891	1835.56	Tns
0.315689	1.4403	0.207526		0.657379	0.257644	2.39468	spr1892	5403.95	Hy
0.649345	0.542223	0.116136		2.6402	0.233155	1.06374	spr1893	8823.15	TCSs
1.11132	5.16971	2.59909		0.436545	0.774265	2.91885	spr1894	4715.83	TCSs
0.251844	0.511849	0.527844		0.511081	0.574887	0.550879	spr1895	455.764	TBP
0.0248291	0.151082	0.197639		0.250652	0.103216	1.14631	spr1896	448.027	TBP
0.0399682	0.217077	0.264949		0.393094	0.428653	0.495965	spr1897	1422.07	TBP
0.0222296	0.328289	0.221457		0.23295	0.492242	1.01077	spr1898	745.056	TBP
0.0830801	0.263861	0.26727		0.100825	0.381108	1.50912	spr1899	471.007	RNA
0.160025	0.111804	0.0593549		0.242159	0.186263	1.35662	spr1900	186.864	Tns
1.36893	0.902941	0.424504		2.42513	0.542288	0.55046	spr1901	194.655	TCSs
4.38351	4.64373	2.59239		1.87549	1.38907	0.977543	spr1902	1913.12	ChM
0.996831	3.28845	1.81101		0.287964	0.841087	0.630217	spr1903	21138.5	ChM
0.860005	1.2291	0.845557		0.493031	0.64983	0.83775	spr1904	2478.43	Hy
1.05562	1.63534	1.7518		0.258023	1.53071	0.736987	spr1905	465.271	Hy
1.21222	4.61953	2.02337		0.286415	0.824704	1.01542	spr1906	9656.41	ProtF
2.67809	4.73953	2.11634		0.511352	1.04783	0.47419	spr1907	1471.37	AaB
1.62552	1.18379	2.3096		0.699576	0.999782	0.712423	spr1908	421.619	BCPCs
1.19143	0.595927	0.488517		2.83487	0.227258	0.300212	spr1909	4833.53	CE
2.24268	1.44062	1.55298		3.33267	0.720359	1.14456	spr1910	3099.2	ProtS
0.20883	0.5772	0.100879		0.281904	0.0928206	0.401141	spr1911	10402	TBP
0.47507	2.67674	0.0180476		2.85447	0.161749	0.540404	spr1912	6607.54	Hy
0.184431	14.3873	0.215055		1.90754	0.37303	0.988636	spr1913	1227.57	ProtS
0.0531664	0.106123	0.0301704		0.303411	0.289684	0.00221288	spr1914	660.223	Hy
0.105874	0.17989	0.0284671		0.308287	0.30171	0.00184443	spr1915	3389.02	Hy
0.202309	0.674957	0.237202		0.65705	0.316699	1.26894	spr1916	1541.95	EnM
0.55798	10.003	1.35345		0.520551	0.979243	2.10631	spr1917	641.657	ChM
0.253154	0.594569	0.31117		8.09968	0.895875	0.555553	spr1918	17436.6	ChM
0.159689	0.380467	0.0771127		0.756037	0.309903	0.275188	spr1919	5371.21	ChM
0.139886	0.121523	0.168161		0.36755	0.42991	0.323939	spr1920	2765.84	ChM
0.12801	0.554722	0.116666		0.441931	0.296128	0.542903	spr1921	5304.54	ChM
0.721348	1.50362	0.908191		0.911928	1.19547	0.73146	spr1922	566.537	RNA
1.07092	3.55387	1.35065		0.368281	1.51898	0.994047	spr1923	1344.78	Hy
1.4867	2.62061	1.30107		1.39106	1.08157	0.85347	spr1924	11144.3	ProtS
0.592346	2.44475	0.339513		1.14739	0.536574	0.851948	spr1925	2887.68	Hy
0.416857	0.468006	0.381899		0.989036	0.534217	0.30509	spr1926	278.236	Hy
0.0399896	0.845763	0.210909		0.167887	0.384958	0.755057	spr1927	464.408	Hy
0.254117	0.726647	0.373894		0.315261	0.715078	0.879443	spr1928	1058.29	Hy
0.319666	0.547732	0.545315		0.386392	1.11843	0.496517	spr1929	1892.99	Hy
0.71883	1.92368	0.942202		0.73711	0.729433	0.820571	spr1930	746.122	Hy
1.255	2.04885	1.65399		0.372363	1.0174	0.979542	spr1931	4135.55	ProtS
0.0315754	0.0908475	0.0906908		0.309956	0.0685493	0.0849647	spr1932	200.927	Hy
0.0881509	0.803551	0.403815		0.32318	1.2804	1.50074	spr1933	485.703	RNA
0.19702	0.517244	0.279146		0.290831	0.553565	1.16736	spr1934	6135.09	Hy
0.84651	1.28874	1.44215		3.6336	1.0459	4.89988	spr1935	11551.2	AaB
0.143629	0.0830359	0.0617108		2.20526	0.132076	0.930702	spr1936	612.173	ChM
0.0240552	0.0503676	0.015292		0.401694	0.0238347	0.25296	spr1937	349.548	ChM
0.0257282	0.0429088	0.0343718		1.76099	0.0741279	0.0977057	spr1938	335.655	Hy
0.0149229	0.0571894	0.0155743		0.824749	0.0548415	0.325022	spr1939	937.716	Hy
0.170923	0.062174	0.0434212		7.20629	0.0970671	0.32396	spr1940	251.468	Hy
0.0658056	0.149854	0.0913822		0.889729	0.0753379	0.00234791	spr1941	2510.67	Hy
0.556915	2.19719	1.26769		0.253215	1.59183	0.564246	spr1942	2694.26	Hy
1.53423	7.26615	1.07767		0.364773	0.775243	1.10383	spr1943	43157.8	ProtS
2.30532	4.54127	1.04276		3.17877	0.604389	6.73075	spr1944	53754.4	ProtS
0.0317158	0.0501225	0.0272508		3.73647	0.132263	0.635172	spr1945	35.9095	Cpr
0.0101092	0.0602677	0.0384733		0.135139	0.077618	0.510432	spr1946	270.698	Tns
0.3441	0.486904	0.332492		0.358883	0.558758	0.770273	spr1947	2007.55	Tns
0.006912	0.143214	0.173		0.0737282	0.125844	0.313624	spr1948	285.132	Hy
0.0533387	0.347405	0.442734		0.364544	1.62575	0.540951	spr1949	96.7663	Hy
0.0121	0.353994	0.45302		0.182409	0.966249	2.11855	spr1950	100.247	Hy
0.0113054	0.336247	0.279964		0.483467	1.03135	0.99397	spr1951	461.229	Hy
0.0354764	0.260031	0.217422		1.57889	1.174	0.457929	spr1952	174.56	Hy
0.0809992	0.504741	0.339119		7.79906	3.2364	2.08476	spr1953	656.82	Hy
0.0185034	0.391012	0.501537		0.152201	0.522961	2.1313	spr1954	174.58	Hy
0.203032	10.8096	0.20097		0.516469	0.377641	1.01296	spr1955	6234.17	EnM
0.20973	1.11006	0.810344		0.230049	0.497933	1.65457	spr1956	4855.31	EnM
0.641702	0.95175	1.16727		0.566895	0.76323	1.5789	spr1957	26244.6	PuPy
0.0501862	0.160957	0.199314		0.773117	0.176205	0.586788	spr1958	3290.19	PuPy
0.548173	0.348622	0.44717		1.16306	0.540417	0.737531	spr1959	291.028	Hy
0.452981	0.307831	0.365947		0.763802	0.451227	0.74779	spr1960	1717.01	Hy
0.167135	0.523137	0.0494269		0.127173	0.181202	0.226027	spr1961	1225.7	Hy
2.44068	8.92184	2.38757		0.697328	1.10733	0.691734	spr1962	1323.49	TCSs
0.0329953	0.290979	0.108617		1.58178	0.373062	1.65854	spr1963	114.452	ChM
0.0155275	0.21148	0.330589		0.351778	0.627949	0.905724	spr1964	280.448	ChM
0.0111073	0.0774052	0.0842592		0.0388567	0.0842027	0.303983	spr1965	55.2119	Hy
0.0321248	0.789079	0.0404267		0.245943	0.257167	0.786524	spr1966	49.6389	Hy
0.027375	0.0411664	0.104579		0.276158	0.275536	0.681109	spr1967	192.621	TBP
0.0123361	0.142332	0.119914		0.144425	0.188158	0.331438	spr1968	1672.15	TBP
0.0159403	0.0334735	0.0267197		0.210255	0.0636847	0.325282	spr1969	402.551	TBP
0.0302113	0.251537	0.318821		0.686344	0.338718	1.57962	spr1970	211.655	TBP
0.013683	0.485895	0.0181411		0.455001	0.638933	0.00145383	spr1971	666.221	ChM
0.0149105	0.108437	0.172147		0.386942	0.123598	0.459932	spr1972	239.651	ChM
0.276666	0.126757	0.0728354		0.91921	0.0726988	0.144954	spr1973	375.909	ChM
0.351631	0.190164	0.00720611		1.06188	0.146894	0.287775	spr1974	1327.23	ChM
0.593797	1.16089	1.02278		0.281243	0.803658	1.00472	spr1975	3060.33	TBP
1.63082	1.90733	2.98081		0.372021	1.38349	0.596931	spr1976	1387.8	TBP
1.29475	1.08736	1.48823		1.53708	1.02716	0.56995	spr1977	8691.19	TBP
0.784234	1.1023	0.568414		2.49643	0.633938	1.06714	spr1978	4546.53	RNA
0.730526	5.69267	1.30329		0.12635	1.38824	0.984934	spr1979	1049.8	BCPCs
1.40697	2.55136	1.49132		0.663368	0.740851	0.752223	spr1980	4759.45	CE
0.459746	2.29244	0.412098		0.245599	0.491901	1.63934	spr1981	5266.77	CE
3.07959	2.78052	2.56715		0.523891	0.779069	0.733867	spr1982	15321.8	TBP
0.117156	0.0333801	0.00669283		0.428977	0.0663286	0.050284	spr1983	209.318	Hy
0.0100123	0.460771	0.300068		0.104845	0.467156	1.32919	spr1984	62.4518	Tns
0.00872601	0.152816	0.201249		0.255937	0.297448	1.19084	spr1985	1101.38	Tns
0.0287016	0.60741	0.458113		0.152687	0.506434	0.880269	spr1986	1697.2	Hy
0.088423	0.247926	0.494576		0.621967	1.13182	0.690601	spr1987	878.589	Hy
0.0429619	0.268207	0.189941		0.576939	0.525727	0.678004	spr1988	1496.67	TBP
0.0707509	0.222727	0.573928		0.411246	1.05796	0.667997	spr1989	1050.5	ChM
0.0507842	0.226804	0.393471		0.247819	1.03095	0.584936	spr1990	17446.5	ChM
0.0390842	0.204889	0.270363		0.143634	0.611543	0.6386	spr1991	442.117	ChM
0.235106	0.354874	0.158272		1.07236	0.346348	1.04602	spr1992	599.153	Hy
2.91264	2.93376	1.20388		0.66712	0.714973	0.447553	spr1993	2244.87	Cpr
1.9519	1.80518	1.28422		0.411527	1.63399	0.33294	spr1994	6931.83	Hy
1.29109	0.446098	0.798341		3.68576	0.693842	1.02832	spr1995	9785.13	Cpr
2.03776	0.342007	0.0840005		1.71671	0.147226	0.208537	spr1996	8868.4	Hy
0.530917	1.11663	0.114765		0.45726	2.68927	0.00206373	spr1997	655.61	TCSs
0.687341	0.481777	0.101921		0.915501	0.104909	0.885536	spr1998	2310.88	TCSs
2.81407	2.85178	3.72592		1.25396	1.55795	1.29801	spr1999	17680.8	Cpr
0.58223	2.78113	1.14393		0.503148	0.526317	2.13343	spr2000	2023.08	Cpr
0.309391	2.09004	0.455474		2.1585	1.22613	1.32759	spr2001	3718.16	RNA
[truncated: 45 more rows]

## Sheet: Figure 3A
	RNAP
Distance to ATG	All genes	HE genes	LE genes
-100	1.63509	2.70818	0.888396
-80	1.67939	2.85749	0.90868
-60	1.79798	3.12179	0.964206
-40	1.89958	3.36871	0.990788
-20	1.84089	3.26292	0.923993
0	1.68779	3.02065	0.784241
20	1.57339	2.8416	0.655218
40	1.54835	2.78458	0.641172
60	1.53655	2.75338	0.635355
80	1.51833	2.70377	0.627842
100	1.52251	2.70873	0.631995
120	1.53265	2.71521	0.655611
140	1.54944	2.72947	0.665134
160	1.56471	2.76884	0.663536
180	1.57072	2.7994	0.656943
200	1.56649	2.81615	0.65938
220	1.58435	2.85549	0.661524
240	1.60998	2.90254	0.669389
260	1.62039	2.9246	0.670116
280	1.61576	2.92064	0.661726
300	1.62606	2.95656	0.651124
320	1.6485	2.99637	0.664936
340	1.65388	3.00329	0.682513
360	1.65653	3.00408	0.679566
380	1.67036	3.0195	0.688012
400	1.67642	3.00506	0.692346
420	1.66815	2.98068	0.678089
440	1.65321	2.95029	0.665714
460	1.63574	2.9415	0.652003
480	1.62153	2.90196	0.656223
500	1.60605	2.85616	0.657586
520	1.6063	2.83897	0.667642
540	1.58655	2.77612	0.679131
560	1.57242	2.7573	0.670634
580	1.55682	2.76625	0.651546
600	1.53624	2.73341	0.631176
620	1.51426	2.6746	0.618634
640	1.50374	2.65938	0.609589
660	1.50383	2.67457	0.608273
680	1.485	2.66878	0.587817
700	1.45343	2.61049	0.578871
720	1.42443	2.52349	0.590107
740	1.40283	2.45894	0.625398
760	1.42523	2.43451	0.718136
780	1.49117	2.4588	0.814251
800	1.59382	2.53714	0.885456

## Sheet: Figure 3B
	TopoI
Distance to ATG	All genes	HE genes	LE genes
-100	2.35716	2.36241	1.5006
-80	2.45641	2.40683	1.50381
-60	2.37638	2.37293	1.49667
-40	2.33256	2.32803	1.50791
-20	2.17572	2.14624	1.56696
0	1.83459	1.85163	1.20804
20	1.53479	1.55287	1.01631
40	1.35174	1.39154	0.900304
60	1.23438	1.26637	0.844677
80	1.08643	1.18542	0.767044
100	1.01033	1.14961	0.720031
120	0.96916	1.13218	0.722803
140	0.946489	1.10189	0.710234
160	0.938849	1.08859	0.727083
180	0.915643	1.09588	0.672557
200	0.90085	1.08834	0.642076
220	0.8858	1.06891	0.633484
240	0.875729	1.06328	0.636769
260	0.849766	1.06281	0.628622
280	0.824602	1.03761	0.622387
300	0.814003	1.0183	0.625424
320	0.808544	1.01378	0.616913
340	0.811262	1.01903	0.633413
360	0.848525	1.05336	0.693056
380	0.855979	1.05432	0.695644
400	0.868343	1.04904	0.712339
420	0.867966	1.02875	0.707865
440	0.856222	0.999726	0.733863
460	0.829248	0.950959	0.744892
480	0.829874	0.948323	0.755885
500	0.835106	0.952413	0.769488
520	0.842022	0.957407	0.772911
540	0.847108	0.953565	0.784337
560	0.886499	0.967849	0.875562
580	0.851653	0.978666	0.753638
600	0.845144	0.970713	0.758057
620	0.841894	0.967675	0.753131
640	0.872535	0.980248	0.795304
660	0.900595	0.982946	0.84844
680	0.914275	1.0096	0.822587
700	0.940258	1.06322	0.821679
720	0.958841	1.09454	0.81334
740	0.999678	1.13751	0.851179
760	1.07523	1.17082	0.893884
780	1.36313	1.21943	0.925001
800	1.51388	1.24696	0.977585

## Sheet: Figure 3C
	RNAP
Distance to ATG	Untreated	Rif 0.5	Rif 1
-100	1.63509	2.90168	2.63734
-80	1.67939	2.95242	2.84554
-60	1.79798	2.78074	3.33725
-40	1.89958	3.1696	3.39198
-20	1.84089	3.00741	3.5264
0	1.68779	3.09763	3.76175
20	1.57339	3.53477	3.11525
40	1.54835	3.90161	3.16869
60	1.53655	4.10453	2.90168
80	1.51833	3.56923	2.59059
100	1.52251	2.7272	2.42152
120	1.53265	2.47876	2.3825
140	1.54944	2.51407	2.24295
160	1.56471	2.5114	2.16953
180	1.57072	2.47469	2.06269
200	1.56649	2.53366	2.02646
220	1.58435	2.49876	1.99876
240	1.60998	2.3771	1.95977
260	1.62039	2.3644	1.95133
280	1.61576	2.34298	1.9179
300	1.62606	2.35788	1.88737
320	1.6485	2.29995	1.83853
340	1.65388	2.27342	1.88182
360	1.65653	2.32387	1.89123
380	1.67036	2.31598	1.88376
400	1.67642	2.44375	1.90764
420	1.66815	2.62575	1.83488
440	1.65321	2.61231	1.82387
460	1.63574	2.50667	1.82165
480	1.62153	2.66709	1.80841
500	1.60605	2.69494	1.80591
520	1.6063	2.71632	1.81829
540	1.58655	2.69888	1.80855
560	1.57242	2.68354	1.8459
580	1.55682	2.67009	1.85445
600	1.53624	2.67474	1.83409
620	1.51426	2.6726	1.84791
640	1.50374	2.77073	2.09515
660	1.50383	2.85134	2.37461
680	1.485	2.89961	2.4958
700	1.45343	2.85847	2.5495
720	1.42443	3.07551	2.49029
740	1.40283	3.12756	2.57187
760	1.42523	3.15747	2.19637
780	1.49117	3.45849	2.15152
800	1.59382	2.9232	2.46248

## Sheet: Figure 3D
	TopoI
Distance to ATG	Untreated	SCN
-100	2.35716	1.29976
-80	2.45641	1.23292
-60	2.37638	1.27025
-40	2.33256	2.77344
-20	2.17572	2.13603
0	1.83459	1.51909
20	1.53479	1.48617
40	1.35174	1.50033
60	1.23438	1.51868
80	1.08643	1.51277
100	1.01033	1.46051
120	0.96916	1.33315
140	0.946489	1.27309
160	0.938849	1.25402
180	0.915643	1.26384
200	0.90085	1.25999
220	0.8858	1.32201
240	0.875729	1.55227
260	0.849766	1.29949
280	0.824602	1.2843
300	0.814003	1.25777
320	0.808544	1.23509
340	0.811262	1.25915
360	0.848525	1.25506
380	0.855979	1.24621
400	0.868343	1.21867
420	0.867966	1.21673
440	0.856222	1.22356
460	0.829248	1.22276
480	0.829874	1.21411
500	0.835106	1.19393
520	0.842022	1.27425
540	0.847108	1.32572
560	0.886499	1.27464
580	0.851653	1.19827
600	0.845144	1.22403
620	0.841894	1.19733
640	0.872535	1.20362
660	0.900595	1.20124
680	0.914275	1.19944
700	0.940258	1.19369
720	0.958841	1.21086
740	0.999678	1.23607
760	1.07523	1.27773
780	1.36313	1.14552
800	1.51388	1.11415

## Sheet: Figure 3E
	RNAP
Distance to ATG	Untreated	SCN
-100	1.63509	1.53749
-80	1.67939	1.45825
-60	1.79798	1.3853
-40	1.89958	1.36893
-20	1.84089	1.37376
0	1.68779	1.409
20	1.57339	1.55378
40	1.54835	1.71289
60	1.53655	1.82453
80	1.51833	1.91276
100	1.52251	1.97004
120	1.53265	1.99656
140	1.54944	2.0374
160	1.56471	2.06018
180	1.57072	2.09112
200	1.56649	2.13178
220	1.58435	2.1636
240	1.60998	2.1678
260	1.62039	2.1574
280	1.61576	2.14289
300	1.62606	2.12312
320	1.6485	2.12496
340	1.65388	2.15923
360	1.65653	2.16303
380	1.67036	2.16177
400	1.67642	2.15087
420	1.66815	2.14897
440	1.65321	2.1381
460	1.63574	2.13866
480	1.62153	2.13753
500	1.60605	2.16802
520	1.6063	2.17113
540	1.58655	2.17223
560	1.57242	2.13453
580	1.55682	2.10679
600	1.53624	2.04627
620	1.51426	2.0084
640	1.50374	1.98378
660	1.50383	1.96699
680	1.485	1.93501
700	1.45343	1.89053
720	1.42443	1.8329
740	1.40283	1.74706
760	1.42523	1.67916
780	1.49117	1.58629
800	1.59382	1.50796

## Sheet: Figure 3F
	TopoI
Distance to ATG	Untreated	Rif 0.5	Rif 1
-100	2.35716	0.781993	0.664577
-80	2.45641	0.745139	0.589951
-60	2.37638	0.757022	0.561795
-40	2.33256	0.928213	0.576692
-20	2.17572	0.939059	0.8192
0	1.83459	0.941652	0.727494
20	1.53479	1.04268	0.698796
40	1.35174	1.11543	0.795668
60	1.23438	1.09578	0.942646
80	1.08643	1.12378	0.77272
100	1.01033	0.948933	0.810629
120	0.96916	0.98289	0.821879
140	0.946489	0.984498	0.861093
160	0.938849	1.08346	0.867702
180	0.915643	1.0466	0.860649
200	0.90085	1.01517	0.843532
220	0.8858	1.00134	0.821666
240	0.875729	1.06341	0.832448
260	0.849766	0.981293	0.833393
280	0.824602	0.956336	0.812553
300	0.814003	1.02637	0.790473
320	0.808544	1.03323	0.801382
340	0.811262	0.973467	0.801513
360	0.848525	0.971157	0.798564
380	0.855979	1.00321	0.803808
400	0.868343	1.19692	0.810292
420	0.867966	1.12627	0.94189
440	0.856222	1.14362	0.985641
460	0.829248	1.04998	0.87222
480	0.829874	1.07426	0.793319
500	0.835106	1.09632	0.800896
520	0.842022	1.07404	0.811945
540	0.847108	1.21699	0.80666
560	0.886499	1.06565	0.814928
580	0.851653	0.964945	0.805767
600	0.845144	0.965874	0.792748
620	0.841894	0.984953	0.802192
640	0.872535	1.01191	0.800271
660	0.900595	0.970495	0.781028
680	0.914275	0.972642	0.758968
700	0.940258	0.878794	0.746207
720	0.958841	0.935109	0.719793
740	0.999678	1.07025	0.780571
760	1.07523	0.938952	0.703691
780	1.36313	1.14315	0.612373
800	1.51388	0.96273	0.57797

## Sheet: Figure 3G
	RNAP (HE genes)
Distance to ATG	Untreated	Rif 0.5	Rif 1	SCN
-100	2.70818	4.09099	4.14846	2.48106
-80	2.85749	4.33387	4.68721	2.35693
-60	3.12179	4.61909	5.53249	2.26435
-40	3.36871	5.00303	5.6454	2.29811
-20	3.26292	4.54334	6.05378	2.34051
0	3.02065	4.80125	6.89104	2.40602
20	2.8416	5.39527	5.23401	2.61868
40	2.78458	5.80408	5.77682	2.88008
60	2.75338	6.20802	5.18173	3.07
80	2.70377	4.63196	4.43013	3.21924
100	2.70873	4.06646	4.23623	3.34014
120	2.71521	3.99569	4.35371	3.36385
140	2.72947	3.88305	4.03885	3.4595
160	2.76884	4.03298	3.86556	3.49534
180	2.7994	4.23516	3.67421	3.58821
200	2.81615	4.46203	3.66792	3.70283
220	2.85549	4.41265	3.57017	3.75886
240	2.90254	4.03472	3.38258	3.75584
260	2.9246	3.92811	3.35355	3.728
280	2.92064	3.85729	3.26827	3.71215
300	2.95656	3.79569	3.17487	3.69755
320	2.99637	3.81809	3.15966	3.71316
340	3.00329	3.7845	3.26328	3.7773
360	3.00408	3.78443	3.27394	3.73892
380	3.0195	3.74032	3.3171	3.70468
400	3.00506	4.03763	3.36155	3.68644
420	2.98068	3.87747	3.14032	3.66939
440	2.95029	3.77531	3.05861	3.64365
460	2.9415	3.62706	3.0656	3.66827
480	2.90196	3.62044	3.07983	3.67998
500	2.85616	3.62334	3.01693	3.70436
520	2.83897	3.6297	3.0189	3.74938
540	2.77612	3.56822	3.01585	3.72304
560	2.7573	3.50869	3.11967	3.64786
580	2.76625	3.48628	3.06035	3.61025
600	2.73341	3.60344	2.96036	3.52654
620	2.6746	3.60148	2.94831	3.4878
640	2.65938	3.54201	2.94406	3.46269
660	2.67457	3.62001	2.96105	3.43782
680	2.66878	3.76758	2.90333	3.37892
700	2.61049	3.6571	2.89274	3.28378
720	2.52349	3.99744	2.89708	3.18696
740	2.45894	4.15922	2.991	3.0391
760	2.43451	3.64182	2.94841	2.91872
780	2.4588	3.90738	3.00069	2.77469
800	2.53714	3.77104	3.35512	2.60025

[truncated: 11 more sheets: Figure 3H, Figure 4A, Figure 4B, Figure 4C, Figure 4D, Figure 4E, Figure 4F, Figure 4G, Figure 5, Figure 6B, Figure 6C]
